# Supplementary material for: KIF20A is associated with clinical prognosis and synergistic effect of gemcitabine combined with ferroptosis inducer in lung adenocarcinoma
Source: Front Pharmacol. 2022 Sep 26;13:1007429. doi: 10.3389/fphar.2022.1007429 (PMC9549118; doi:10.3389/fphar.2022.1007429)
Supplement: Supplementary file 2 [file DataSheet2.xlsx]

## Sheet: DEGs
Tag	logFC	AveExpr	t	P.Value	adj.P.Val	B
PGC	-2.98311	9.32866	-6.38178	5.65689e-10	9.58445e-09	11.9609
SCGB3A2	-2.82452	9.84602	-8.23203	3.86136e-15	1.72091e-13	23.6092
SFTPC	-2.78164	10.3535	-5.86339	1.06369e-08	1.32968e-07	9.10704
C16orf89	-2.72903	10.5834	-10.2242	1.33072e-21	1.07406e-19	38.2703
SCGB3A1	-2.65159	9.06328	-7.84053	5.67978e-14	2.14046e-12	20.9686
ADH1B	-2.60491	8.31238	-9.74017	5.84727e-20	4.28124e-18	34.5378
SCTR	-2.52879	6.71011	-9.18916	3.83116e-18	2.37289e-16	30.4149
CYP4B1	-2.41663	8.98822	-8.8262	5.57169e-17	3.08717e-15	27.7784
SFTA1P	-2.41006	6.87551	-10.8429	9.22729e-24	8.83966e-22	43.1795
PEBP4	-2.4083	6.2252	-8.73277	1.09828e-16	5.83311e-15	27.1104
SCGB1A1	-2.39748	7.3128	-5.74824	1.98905e-08	2.32881e-07	8.49979
NAPSA	-2.3784	13.7653	-8.58569	3.16771e-16	1.59954e-14	26.0681
CLDN18	-2.35024	7.32907	-6.60891	1.47559e-10	2.84851e-09	13.2713
CHIA	-2.33626	5.529	-8.05889	1.28141e-14	5.28574e-13	22.4306
KIAA0408	-2.33487	4.35208	-7.81311	6.83421e-14	2.5428e-12	20.787
PLA2G1B	-2.29109	4.16618	-8.84544	4.84263e-17	2.69779e-15	27.9164
SFTPB	-2.27606	15.8852	-7.43563	8.34894e-13	2.49144e-11	18.3325
SFTPA1	-2.25612	12.8506	-6.07891	3.21347e-09	4.54968e-08	10.2699
GGTLC1	-2.21336	6.52453	-8.96475	2.02057e-17	1.17681e-15	28.777
PCDP1	-2.16514	6.83497	-10.4518	2.17286e-22	1.92839e-20	40.0595
VSIG2	-2.12972	7.20212	-8.37074	1.45961e-15	6.81628e-14	24.5655
SFTPA2	-2.12821	13.9693	-5.92345	7.64532e-09	9.95786e-08	9.42767
WIF1	-2.06297	6.28308	-6.2752	1.05e-09	1.67258e-08	11.3584
PCSK2	-2.06287	4.09872	-5.15496	4.28718e-07	3.68673e-06	5.53097
GKN2	-2.0448	4.67978	-6.25642	1.16995e-09	1.83909e-08	11.2531
CLDN2	-2.00842	6.72987	-5.77818	1.69186e-08	2.01071e-07	8.65673
CD207	-2.00754	5.76418	-7.35354	1.42262e-12	4.0507e-11	17.8103
CTSE	-1.99292	10.5807	-6.33233	7.54444e-10	1.24332e-08	11.6803
AQP4	-1.98843	9.05181	-6.6391	1.23105e-10	2.4174e-09	13.4482
SFTPD	-1.98817	10.3977	-7.76031	9.74783e-14	3.56222e-12	20.4386
FOLR1	-1.97928	10.5183	-8.63991	2.14648e-16	1.11405e-14	26.451
SUSD2	-1.97679	10.2793	-9.24018	2.61642e-18	1.65044e-16	30.7906
SLC26A9	-1.95739	8.45178	-7.75416	1.01585e-13	3.68602e-12	20.3981
GJB1	-1.95226	6.86945	-6.35271	6.70147e-10	1.11697e-08	11.7958
DPCR1	-1.94462	5.64268	-7.62701	2.37206e-13	8.01147e-12	19.5662
HOPX	-1.94241	11.7765	-10.4212	2.77665e-22	2.43266e-20	39.8173
ATP13A4	-1.93809	7.80639	-8.08169	1.0952e-14	4.58217e-13	22.5849
FCER1A	-1.93367	5.46392	-8.63778	2.1796e-16	1.12812e-14	26.4359
CYP2B7P1	-1.92842	9.72867	-7.405	1.01908e-12	2.99745e-11	18.1372
SNTN	-1.92035	4.89575	-8.01745	1.70333e-14	6.91485e-13	22.1511
CACNA2D2	-1.91938	8.54087	-7.37553	1.23382e-12	3.58787e-11	17.9498
ZNF385B	-1.90052	6.42839	-8.07757	1.12674e-14	4.68546e-13	22.557
C1orf116	-1.90024	11.5063	-11.2305	3.82148e-25	4.03836e-23	46.3257
MST1P9	-1.87286	7.14444	-8.10578	9.27529e-15	3.90457e-13	22.7481
C2orf40	-1.87235	3.74236	-8.63303	2.25531e-16	1.1588e-14	26.4023
LOC723809	-1.86945	3.9376	-7.76795	9.26042e-14	3.41453e-12	20.4889
HLF	-1.86706	7.5558	-9.39063	8.43616e-19	5.49047e-17	31.9061
C7	-1.85888	9.54024	-8.28968	2.58048e-15	1.1778e-13	24.0053
IRX2	-1.84801	7.72207	-7.00272	1.32426e-11	3.10625e-10	15.6266
SFTA3	-1.8308	10.5697	-7.67113	1.76923e-13	6.10624e-12	19.8538
C5orf38	-1.82668	5.21019	-7.93182	3.05774e-14	1.19403e-12	21.5765
MYBPHL	-1.82523	4.08184	-6.47515	3.26952e-10	5.8438e-09	12.4953
LOC149620	-1.82172	2.18453	-8.3513	1.67393e-15	7.76409e-14	24.4308
PIGR	-1.81222	11.9508	-5.81686	1.37137e-08	1.6695e-07	8.86048
FIGF	-1.79733	4.92514	-7.88993	4.06499e-14	1.56353e-12	21.297
TMEM163	-1.79424	8.59286	-10.2049	1.55002e-21	1.23646e-19	38.1198
CD1E	-1.79044	5.05123	-8.76294	8.82574e-17	4.74899e-15	27.3256
C20orf56	-1.76992	6.71348	-6.22932	1.36703e-09	2.11512e-08	11.1015
SLC1A7	-1.76217	6.18016	-5.46518	8.89301e-08	9.00324e-07	7.04951
HHLA2	-1.76023	5.6144	-4.77882	2.61606e-06	1.83608e-05	3.79232
SFTA2	-1.74636	10.5741	-8.16513	6.14987e-15	2.66551e-13	23.1518
MUC21	-1.72588	8.70631	-5.00888	8.76713e-07	6.94762e-06	4.84222
MAMDC2	-1.71857	6.58343	-8.9922	1.65087e-17	9.72543e-16	28.976
TM4SF4	-1.71722	4.62558	-4.67706	4.18742e-06	2.7818e-05	3.34165
IL1F7	-1.71055	3.5861	-5.12974	4.85637e-07	4.11917e-06	5.41086
AQP5	-1.69876	7.41095	-4.68499	4.03778e-06	2.69901e-05	3.37649
MS4A15	-1.69192	5.64251	-5.35402	1.57556e-07	1.51574e-06	6.49676
INMT	-1.68632	8.21939	-10.265	9.6272e-22	7.86324e-20	38.5899
ADAMTS8	-1.68476	5.29451	-8.88526	3.6201e-17	2.05584e-15	28.2029
CD1A	-1.66735	5.74893	-6.23269	1.34084e-09	2.07852e-08	11.1203
LMO3	-1.65933	10.2035	-7.02681	1.139e-11	2.70889e-10	15.774
F11	-1.65521	2.82632	-6.87198	2.98127e-11	6.5438e-10	14.8332
MSLN	-1.64855	10.7548	-4.45889	1.11672e-05	6.64167e-05	2.40439
CPB2	-1.64812	4.15934	-5.72867	2.21029e-08	2.55286e-07	8.39753
SOSTDC1	-1.6476	3.70178	-6.61792	1.398e-10	2.70125e-09	13.3241
GLB1L3	-1.64599	4.39157	-4.34629	1.8253e-05	0.00010255	1.93628
ABCA8	-1.64144	5.95532	-8.04325	1.42692e-14	5.83897e-13	22.325
PLA2G10	-1.63959	6.72304	-6.8856	2.74098e-11	6.05527e-10	14.9154
COL4A3	-1.63435	7.46859	-7.91119	3.51846e-14	1.36613e-12	21.4387
PRG4	-1.62126	5.86684	-7.03947	1.05211e-11	2.52568e-10	15.8516
C1QTNF7	-1.60937	5.22787	-9.86173	2.28215e-20	1.69516e-18	35.4659
AQP7	-1.60735	4.44635	-7.32073	1.75836e-12	4.87795e-11	17.6028
CDKL2	-1.5976	7.54436	-9.41216	7.16897e-19	4.72576e-17	32.0665
IRX1	-1.58964	3.30032	-6.13809	2.30004e-09	3.3437e-08	10.5952
AGR3	-1.57906	8.85831	-5.80278	1.48052e-08	1.78752e-07	8.78617
CD1C	-1.57812	5.8171	-8.38875	1.28546e-15	6.05819e-14	24.6904
FXYD1	-1.57033	4.52844	-8.95351	2.19466e-17	1.27458e-15	28.6957
GFRA1	-1.57013	5.33224	-7.7408	1.11104e-13	3.98208e-12	20.3102
RSPO2	-1.56789	3.28488	-8.00875	1.80809e-14	7.31117e-13	22.0925
APOH	-1.56199	4.88222	-5.11459	5.23285e-07	4.4057e-06	5.33894
GGT6	-1.55483	6.64661	-5.87635	9.90745e-09	1.24992e-07	9.176
MACROD2	-1.5538	7.18707	-7.56365	3.60656e-13	1.15168e-11	19.1553
LRRK2	-1.55122	9.67546	-7.59891	2.8573e-13	9.47857e-12	19.3837
SCN7A	-1.55102	6.55297	-8.25371	3.31904e-15	1.48912e-13	23.758
ATOH8	-1.54822	8.34962	-7.40767	1.00153e-12	2.95445e-11	18.1542
MMP28	-1.53708	7.74122	-6.71633	7.72199e-11	1.58308e-09	13.9035
SLC22A3	-1.51557	8.62126	-7.36232	1.34412e-12	3.85395e-11	17.8659
PLA2G12B	-1.50765	3.80104	-5.37348	1.42647e-07	1.38597e-06	6.59278
CA3	-1.50458	4.65805	-8.07272	1.16502e-14	4.82509e-13	22.5242
ROS1	-1.50226	9.23153	-6.29167	9.54739e-10	1.53998e-08	11.451
CHRDL1	-1.49903	7.47583	-7.46878	6.7241e-13	2.04527e-11	18.5446
HLA-DQB2	-1.48602	8.69738	-6.71661	7.70908e-11	1.58202e-09	13.9051
SPATA18	-1.47988	6.82075	-8.4438	8.70757e-16	4.20032e-14	25.0735
AQP3	-1.4739	12.5009	-7.75295	1.02413e-13	3.70949e-12	20.3901
KNDC1	-1.46933	6.66248	-6.19028	1.70916e-09	2.56324e-08	10.8841
HOXD1	-1.46702	6.54235	-6.18387	1.77279e-09	2.6432e-08	10.8485
FAM189A2	-1.4645	6.7963	-8.6982	1.41014e-16	7.43168e-15	26.8644
ATP1A2	-1.46445	4.39709	-8.15618	6.54414e-15	2.81852e-13	23.0908
ERN2	-1.46161	5.87251	-3.93135	0.000102147	0.000465981	0.304498
SULT1C2	-1.4607	6.76432	-6.73648	6.8333e-11	1.41791e-09	14.0229
C13orf30	-1.46013	4.47252	-5.53329	6.23584e-08	6.51585e-07	7.39288
HNF1B	-1.45995	8.70174	-7.80423	7.25562e-14	2.6947e-12	20.7283
ROBO2	-1.4587	5.76676	-7.76763	9.28074e-14	3.41588e-12	20.4867
AMY1A	-1.45348	8.26035	-5.08606	6.02003e-07	4.97046e-06	5.20399
SLFNL1	-1.45178	4.33961	-9.57791	2.03237e-19	1.42204e-17	33.3093
PPP1R1B	-1.4461	8.57842	-4.77986	2.60345e-06	1.8291e-05	3.79695
C20orf85	-1.4433	4.17088	-4.46882	1.06881e-05	6.38455e-05	2.44621
DMBT1	-1.44015	9.40703	-4.08072	5.58516e-05	0.000273403	0.874824
GDF10	-1.43995	4.82041	-7.42298	9.06584e-13	2.68582e-11	18.2518
RPL13AP17	-1.43965	2.28408	-7.22396	3.27229e-12	8.65616e-11	16.9946
ESYT3	-1.43482	7.27739	-8.59068	3.05637e-16	1.55481e-14	26.1033
HABP2	-1.43322	7.19393	-4.86931	1.71015e-06	1.25527e-05	4.20015
HPGDS	-1.43179	5.50943	-8.29723	2.44738e-15	1.11995e-13	24.0574
HHIP	-1.43098	5.24889	-4.99566	9.3459e-07	7.35792e-06	4.78073
FLJ42875	-1.43087	3.8264	-6.99237	1.41269e-11	3.29859e-10	15.5634
CX3CR1	-1.42837	5.97123	-8.63353	2.24723e-16	1.15755e-14	26.4059
CRYM	-1.42736	7.33018	-5.27233	2.38456e-07	2.19219e-06	6.09667
ALOX15B	-1.42573	9.1211	-6.46152	3.54317e-10	6.26734e-09	12.4169
C6	-1.41892	3.98023	-5.6168	4.01644e-08	4.40091e-07	7.81876
PLLP	-1.41802	8.55814	-10.3761	3.97939e-22	3.41345e-20	39.462
CTSH	-1.41733	12.7362	-10.3262	5.92325e-22	4.95643e-20	39.0693
LOC283174	-1.41118	5.69415	-6.18396	1.77186e-09	2.6432e-08	10.849
LGI3	-1.40894	4.22912	-5.14828	4.43118e-07	3.79464e-06	5.49914
ZBTB16	-1.40887	4.80239	-6.37449	5.90284e-10	9.95181e-09	11.9194
SERPIND1	-1.40412	5.37033	-4.66381	4.44915e-06	2.93475e-05	3.28362
CXCL14	-1.40339	9.2087	-4.51677	8.64025e-06	5.32413e-05	2.64919
SELENBP1	-1.40269	11.3002	-9.55865	2.35445e-19	1.64179e-17	33.1642
TMPRSS2	-1.40233	10.4579	-7.95699	2.57578e-14	1.00968e-12	21.7449
C4BPA	-1.39986	10.5193	-5.04966	7.19182e-07	5.84061e-06	5.03278
SHISA3	-1.39773	5.60111	-4.78223	2.57484e-06	1.81149e-05	3.80754
TMEM130	-1.39452	6.98831	-6.32718	7.77308e-10	1.27791e-08	11.6512
GPR116	-1.39077	11.5253	-8.80902	6.31468e-17	3.46142e-15	27.6551
AGER	-1.3883	8.61153	-5.94164	6.91397e-09	9.08028e-08	9.52533
DLEC1	-1.38639	4.94865	-7.0664	8.88347e-12	2.16295e-10	16.0171
PCDH20	-1.38508	6.42839	-5.7235	2.27261e-08	2.6204e-07	8.37057
C1orf87	-1.38472	2.49795	-5.76051	1.86162e-08	2.19465e-07	8.564
ADH1A	-1.38434	2.36921	-8.85343	4.56815e-17	2.55879e-15	27.9739
VIPR1	-1.3828	7.37875	-9.14158	5.4616e-18	3.33239e-16	30.0656
CHIT1	-1.38185	8.91353	-5.51965	6.69704e-08	6.94818e-07	7.32383
SLC46A2	-1.36912	6.18372	-6.16596	1.96321e-09	2.89344e-08	10.7492
PRMT8	-1.369	3.07991	-5.75788	1.88828e-08	2.22098e-07	8.5502
C10orf116	-1.36865	8.13265	-7.76519	9.4338e-14	3.45979e-12	20.4707
C15orf59	-1.36859	4.05712	-8.52249	4.97653e-16	2.4584e-14	25.6237
DUOX1	-1.36834	8.49378	-6.93826	1.97855e-11	4.51192e-10	15.234
PRDM16	-1.36695	7.01461	-6.22151	1.42962e-09	2.19048e-08	11.0579
DUOXA1	-1.36302	6.66503	-7.11991	6.33911e-12	1.57716e-10	16.3473
ACOXL	-1.36214	4.69723	-7.01856	1.19938e-11	2.83932e-10	15.7235
NR0B2	-1.35486	4.37715	-4.70207	3.73303e-06	2.51333e-05	3.45163
TEPP	-1.34954	2.62846	-5.98225	5.51943e-09	7.37158e-08	9.74417
CRTAC1	-1.34948	7.58846	-5.54646	5.81976e-08	6.12793e-07	7.45971
GPR133	-1.34836	8.5513	-7.06382	9.02897e-12	2.19576e-10	16.0013
ANKFN1	-1.34617	2.95879	-6.92568	2.13902e-11	4.83082e-10	15.1578
C8orf34	-1.34562	4.33575	-7.15077	5.21402e-12	1.32621e-10	16.5385
CD300LG	-1.34516	2.09703	-7.72367	1.24602e-13	4.45807e-12	20.1977
SHH	-1.34455	3.72692	-7.51468	4.97788e-13	1.55804e-11	18.8394
TDRD10	-1.34173	5.30682	-6.20073	1.61015e-09	2.44698e-08	10.9422
LHFPL3	-1.34146	2.72693	-6.64928	1.15786e-10	2.28903e-09	13.508
OGN	-1.34126	5.4631	-6.25864	1.15507e-09	1.82015e-08	11.2655
CST5	-1.3411	2.16641	-8.18128	5.49771e-15	2.40317e-13	23.262
FOXQ1	-1.33602	8.13357	-5.55298	5.62395e-08	5.93089e-07	7.49283
DNAH9	-1.33439	3.86861	-4.78037	2.59721e-06	1.82535e-05	3.79925
FOXA2	-1.33135	8.09376	-5.29934	2.08045e-07	1.93958e-06	6.22835
CCL17	-1.3293	4.71718	-6.06946	3.38891e-09	4.76189e-08	10.2183
BAAT	-1.32872	4.86177	-5.0576	6.91872e-07	5.63979e-06	5.07004
PLA2G4F	-1.32718	6.79643	-7.36634	1.30954e-12	3.77063e-11	17.8915
GAS2L2	-1.32304	3.99788	-5.87911	9.75833e-09	1.23263e-07	9.19072
IRX5	-1.32274	7.63246	-6.50948	2.66874e-10	4.8981e-09	12.6933
TNNC1	-1.32229	5.91295	-6.93271	2.04788e-11	4.64565e-10	15.2003
TMEM132D	-1.32113	3.24686	-5.15269	4.33567e-07	3.72529e-06	5.52014
MST1P2	-1.31533	7.06952	-6.78812	4.98841e-11	1.06197e-09	14.3303
C14orf64	-1.30941	4.07296	-7.56689	3.53044e-13	1.1309e-11	19.1762
KIF12	-1.30906	6.47866	-5.92994	7.37618e-09	9.63792e-08	9.46247
C4orf31	-1.30885	9.53402	-6.39962	5.0967e-10	8.70728e-09	12.0625
DARC	-1.30574	7.0895	-6.37323	5.94641e-10	1.0017e-08	11.9122
LRRC36	-1.30539	4.44961	-7.21753	3.40931e-12	8.98383e-11	16.9544
MS4A8B	-1.30488	4.35425	-4.18945	3.55783e-05	0.00018405	1.30212
NKX2-1	-1.30286	10.9229	-5.94202	6.8995e-09	9.06709e-08	9.52736
CD1B	-1.29777	3.29455	-6.53922	2.23687e-10	4.16892e-09	12.8654
MYOZ1	-1.29511	4.35225	-7.57701	3.30233e-13	1.06784e-11	19.2417
HSD17B6	-1.29208	7.64629	-7.35249	1.43233e-12	4.06706e-11	17.8037
PDE4C	-1.29135	6.14705	-7.84424	5.53909e-14	2.09129e-12	20.9933
ZNF750	-1.28903	7.24712	-5.66387	3.12745e-08	3.49787e-07	8.06112
LEMD1	-1.28884	4.37994	-5.33677	1.72043e-07	1.63744e-06	6.4118
LPPR1	-1.28696	5.31669	-5.15207	4.34898e-07	3.7336e-06	5.51718
PENK	-1.28496	3.52357	-5.53253	6.26079e-08	6.53525e-07	7.38901
SLC5A2	-1.2824	2.01877	-7.71222	1.3451e-13	4.7792e-12	20.1226
TEKT1	-1.28163	3.35476	-4.49748	9.41416e-06	5.7236e-05	2.56731
MEGF11	-1.28099	2.91542	-5.52523	6.50458e-08	6.7725e-07	7.35205
FCGBP	-1.27902	9.69664	-5.6737	2.96764e-08	3.3355e-07	8.11194
CLEC4F	-1.27585	2.63647	-7.80033	7.44858e-14	2.76136e-12	20.7026
TMEM100	-1.27544	6.04706	-6.73793	6.77324e-11	1.40687e-09	14.0315
MS4A2	-1.27319	5.56279	-7.1142	6.57244e-12	1.62928e-10	16.312
PLD4	-1.2731	6.04826	-7.47806	6.3282e-13	1.93634e-11	18.6041
TPPP	-1.27056	7.94008	-7.61467	2.5742e-13	8.62315e-12	19.486
C1orf173	-1.2698	3.76859	-4.62764	5.24655e-06	3.41025e-05	3.1259
SGCA	-1.26939	5.41758	-7.63195	2.2955e-13	7.77853e-12	19.5984
ENAM	-1.26904	3.36086	-4.98792	9.70174e-07	7.59722e-06	4.7448
ST3GAL5	-1.26797	10.2205	-9.55229	2.47163e-19	1.71186e-17	33.1163
GRIA1	-1.26716	3.41955	-6.11283	2.65371e-09	3.80445e-08	10.4561
DLX3	-1.26479	5.30854	-5.84952	1.14758e-08	1.42154e-07	9.03336
CTSG	-1.26148	3.56109	-6.37589	5.85479e-10	9.89523e-09	11.9274
CDHR3	-1.25717	5.51856	-4.52566	8.3045e-06	5.13576e-05	2.68703
NR3C2	-1.2567	7.8771	-9.43089	6.22086e-19	4.14071e-17	32.2064
RNASE1	-1.2547	12.8525	-8.19891	4.86351e-15	2.14423e-13	23.3824
RASGRF1	-1.25448	6.68766	-5.48557	7.99972e-08	8.18374e-07	7.15189
DMRTC1B	-1.2544	3.29198	-6.00844	4.77018e-09	6.47639e-08	9.88593
CA10	-1.25231	2.2004	-4.15497	4.10902e-05	0.000208978	1.16553
ABCA3	-1.24793	11.4223	-6.4846	3.092e-10	5.56044e-09	12.5497
ITIH5	-1.24648	7.6026	-7.49162	5.79056e-13	1.78247e-11	18.6911
GPD1	-1.24476	5.24761	-6.4191	4.54688e-10	7.89294e-09	12.1738
CD164L2	-1.24451	5.19636	-6.99452	1.39389e-11	3.25839e-10	15.5765
SYT8	-1.24424	5.74517	-4.76008	2.8546e-06	1.98582e-05	3.70867
ELN	-1.24188	10.2349	-7.13775	5.66262e-12	1.42266e-10	16.4578
KIAA2022	-1.24086	4.40984	-5.73657	2.11818e-08	2.45755e-07	8.4388
DLC1	-1.23921	10.1081	-9.45943	5.0106e-19	3.4014e-17	32.4196
SCNN1B	-1.23919	9.46695	-5.9123	8.13022e-09	1.05159e-07	9.36795
ICAM4	-1.23579	6.95397	-6.31881	8.15989e-10	1.33531e-08	11.6039
CLIC3	-1.23049	7.71023	-7.00811	1.28035e-11	3.01361e-10	15.6596
ICAM5	-1.22876	6.49273	-6.6953	8.7714e-11	1.78219e-09	13.7791
AGTR2	-1.22838	4.34931	-4.0017	7.70415e-05	0.00036317	0.570711
CA4	-1.22776	3.62902	-5.23311	2.90434e-07	2.61608e-06	5.90642
MFAP4	-1.22566	10.1107	-7.58122	3.21175e-13	1.04681e-11	19.269
CAPN8	-1.22326	8.78949	-5.47624	8.39723e-08	8.53504e-07	7.10498
SCN4B	-1.22153	6.26052	-8.44873	8.40863e-16	4.0753e-14	25.1078
BTNL9	-1.22126	5.7527	-7.53411	4.38112e-13	1.38607e-11	18.9646
SORCS2	-1.21583	7.65796	-5.76392	1.82761e-08	2.16202e-07	8.58188
CLIC5	-1.21395	8.41362	-6.79795	4.69729e-11	1.00626e-09	14.389
DNAI2	-1.21323	2.5627	-5.03575	7.69564e-07	6.19672e-06	4.96763
PLAC9	-1.20344	5.36791	-8.47667	6.89567e-16	3.35791e-14	25.3029
LGALS4	-1.20222	4.81372	-3.20339	0.00148506	0.00482035	-2.19296
FMO5	-1.20206	9.10269	-6.28087	1.01622e-09	1.62706e-08	11.3902
RIC3	-1.20201	4.38409	-6.43655	4.10411e-10	7.16681e-09	12.2736
CPA3	-1.20056	7.97652	-5.96569	6.05142e-09	8.01422e-08	9.65476
C9orf152	-1.20023	8.29358	-6.04264	3.93962e-09	5.4498e-08	10.0719
SLC34A2	-1.19822	14.4135	-5.74173	2.0601e-08	2.4021e-07	8.46576
HPGD	-1.19812	9.91003	-5.33237	1.75933e-07	1.66905e-06	6.3902
LEFTY2	-1.19593	3.33017	-6.59332	1.61998e-10	3.10095e-09	13.1802
SPINK5	-1.19461	6.63883	-4.3653	1.68122e-05	9.53068e-05	2.01455
SEC14L3	-1.19307	1.36969	-6.6554	1.116e-10	2.21814e-09	13.5439
PARM1	-1.19273	11.4431	-7.70466	1.41485e-13	4.99239e-12	20.073
B3GNT8	-1.19162	8.06542	-7.816	6.70256e-14	2.49835e-12	20.8061
MFSD4	-1.18161	8.76497	-5.20375	3.36365e-07	2.97747e-06	5.76483
CEACAM8	-1.17994	1.4475	-5.93241	7.2763e-09	9.53172e-08	9.47571
ALPPL2	-1.17536	3.20278	-4.07608	5.69233e-05	0.000278052	0.856836
FGFR3	-1.17465	8.43827	-5.63751	3.59854e-08	3.97916e-07	7.92518
AADAC	-1.17157	4.25802	-4.59635	6.04564e-06	3.85511e-05	2.99033
ASPG	-1.17088	2.49716	-4.21609	3.18102e-05	0.000167215	1.40835
SYT15	-1.17023	6.44948	-7.28757	2.17683e-12	5.93847e-11	17.3937
NWD1	-1.16958	4.69523	-4.61514	5.55272e-06	3.57751e-05	3.07165
CDH15	-1.16904	5.44528	-5.54111	5.9855e-08	6.27988e-07	7.43253
DUOX2	-1.16851	5.87461	-5.10942	5.3676e-07	4.49561e-06	5.31445
P2RY12	-1.16409	3.99045	-7.05726	9.40896e-12	2.28276e-10	15.9609
CCDC108	-1.16395	3.96192	-5.21786	3.13483e-07	2.79788e-06	5.83277
TMEM190	-1.16392	2.94978	-4.39575	1.47281e-05	8.50057e-05	2.14059
VWA2	-1.16153	8.03829	-6.65531	1.11659e-10	2.21814e-09	13.5434
PI16	-1.16127	3.02057	-6.12017	2.54579e-09	3.66254e-08	10.4964
TMEM132C	-1.1608	1.91548	-6.55402	2.04823e-10	3.83127e-09	12.9514
PLCH2	-1.16078	5.81459	-6.19356	1.67747e-09	2.53052e-08	10.9023
C10orf107	-1.16073	3.48785	-5.39823	1.2564e-07	1.23359e-06	6.71545
TCF21	-1.15933	6.85559	-7.2854	2.20738e-12	6.00977e-11	17.3801
C1orf186	-1.15796	3.86423	-7.34064	1.54635e-12	4.34865e-11	17.7286
SLPI	-1.15373	11.6415	-5.32903	1.78946e-07	1.69528e-06	6.37381
SPTLC3	-1.15342	7.44429	-6.96023	1.72596e-11	3.97125e-10	15.3675
AQP1	-1.15286	12.264	-6.19247	1.6879e-09	2.53978e-08	10.8963
TMEM232	-1.15274	3.00961	-6.18125	1.79948e-09	2.67412e-08	10.834
BMP3	-1.15204	7.74338	-4.50755	9.00201e-06	5.50568e-05	2.61003
PRR15L	-1.15086	9.76774	-7.53106	4.47005e-13	1.40769e-11	18.9449
FAM82A1	-1.14957	7.17298	-11.4727	5.09155e-26	5.70393e-24	48.318
RGS22	-1.14943	3.41616	-5.92265	7.6789e-09	9.99525e-08	9.42341
LOC100130933	-1.14855	5.36766	-6.49268	2.94779e-10	5.32916e-09	12.5963
C9orf24	-1.14844	4.14783	-4.72342	3.38312e-06	2.30576e-05	3.5459
TBX4	-1.14742	7.00951	-7.75582	1.00459e-13	3.6516e-12	20.409
NAPSB	-1.14418	8.04763	-8.31624	2.14187e-15	9.8675e-14	24.1885
IL33	-1.14357	8.31644	-7.71287	1.33933e-13	4.76693e-12	20.1269
TNNI3K	-1.13847	3.2205	-7.21009	3.57514e-12	9.37264e-11	16.9079
DUOXA2	-1.13722	3.99398	-5.87078	1.02147e-08	1.28316e-07	9.14635
LUZP2	-1.13717	3.04097	-5.43332	1.04872e-07	1.04571e-06	6.89008
C11orf88	-1.13568	3.09796	-4.52199	8.44157e-06	5.21424e-05	2.6714
MGP	-1.13534	11.5382	-8.8831	3.67775e-17	2.0828e-15	28.1873
TYRP1	-1.13517	4.42626	-5.92251	7.68506e-09	9.99692e-08	9.42263
MAPK10	-1.13237	5.71078	-7.49536	5.65047e-13	1.74438e-11	18.7151
BNIPL	-1.12881	6.81368	-5.14757	4.44689e-07	3.8065e-06	5.49573
FAM81B	-1.12825	4.72311	-4.9011	1.47071e-06	1.0952e-05	4.34499
AFF3	-1.12804	5.9362	-5.97201	5.84257e-09	7.76271e-08	9.68889
KCNQ1	-1.12795	8.93566	-7.18479	4.20056e-12	1.08322e-10	16.7501
VSIG1	-1.12667	6.81212	-3.46647	0.000594124	0.00216574	-1.3451
CCL14	-1.12588	6.80562	-6.30913	8.63037e-10	1.40533e-08	11.5493
RAP1GAP	-1.12587	10.178	-6.57005	1.86159e-10	3.51099e-09	13.0446
EDA2R	-1.12185	5.17161	-6.42104	4.49551e-10	7.81037e-09	12.1848
PNMA2	-1.12159	8.68765	-6.62847	1.31224e-10	2.54998e-09	13.3858
AMN	-1.12155	5.61024	-4.9494	1.16767e-06	8.96903e-06	4.56667
ACSM3	-1.12148	7.85886	-7.23315	3.08552e-12	8.21509e-11	17.0521
OLFM1	-1.12079	6.98124	-6.28936	9.67578e-10	1.55946e-08	11.438
LOC284578	-1.12043	4.81834	-4.90136	1.46884e-06	1.09421e-05	4.34621
PRICKLE4	-1.12004	6.61311	-7.11018	6.7412e-12	1.66708e-10	16.2871
GPRC5C	-1.1146	10.4905	-7.53291	4.41576e-13	1.39488e-11	18.9568
CNTN6	-1.11418	2.82038	-5.11753	5.15774e-07	4.35139e-06	5.35286
STOML3	-1.11322	2.82176	-4.52174	8.45073e-06	5.21832e-05	2.67036
SLC4A4	-1.11315	8.59546	-6.20384	1.58179e-09	2.41078e-08	10.9595
ABCC6	-1.11252	8.24121	-7.70971	1.36785e-13	4.85162e-12	20.1062
CLEC3B	-1.10983	7.53743	-7.74832	1.05638e-13	3.80612e-12	20.3597
IRX3	-1.10878	9.26578	-6.72019	7.54359e-11	1.55272e-09	13.9263
ORM2	-1.10843	5.26936	-3.81352	0.000162339	0.000698595	-0.131681
NPC2	-1.10813	13.2405	-9.15056	5.10839e-18	3.13554e-16	30.1314
B3GALT2	-1.10697	4.57905	-5.93176	7.30217e-09	9.55298e-08	9.47227
ERBB4	-1.10471	4.58511	-5.39506	1.27702e-07	1.25024e-06	6.69972
ADHFE1	-1.10305	5.6397	-7.31881	1.78032e-12	4.92555e-11	17.5906
SHE	-1.10301	8.44244	-6.19616	1.65267e-09	2.50047e-08	10.9168
SLC18A2	-1.10275	3.97902	-5.80847	1.43547e-08	1.73824e-07	8.81616
ITGA8	-1.10054	5.75213	-5.79271	1.56375e-08	1.87476e-07	8.73311
SOX8	-1.1003	3.70159	-6.64349	1.19891e-10	2.35882e-09	13.474
CAPN3	-1.09981	6.84606	-7.31853	1.78355e-12	4.92785e-11	17.5889
ORM1	-1.09835	6.62893	-3.9173	0.000108011	0.000489354	0.251874
SLC7A10	-1.0962	3.56223	-3.71344	0.000238447	0.000980817	-0.492583
RTN4RL1	-1.09497	5.4019	-5.49208	7.73321e-08	7.93089e-07	7.18466
GNG7	-1.09496	6.9243	-9.42386	6.56103e-19	4.353e-17	32.1539
CST2	-1.09336	4.34792	-5.02235	8.21299e-07	6.55408e-06	4.90503
SCN1A	-1.09226	4.26167	-4.98726	9.7326e-07	7.61558e-06	4.74175
GLOD5	-1.09213	4.2406	-7.67237	1.75467e-13	6.0662e-12	19.8619
ACSM1	-1.09131	3.21135	-6.97595	1.56504e-11	3.62132e-10	15.4632
RORC	-1.09108	9.81697	-7.22892	3.17012e-12	8.41847e-11	17.0256
HMGCS2	-1.09049	2.77465	-3.64083	0.000313516	0.00123914	-0.748871
CDH20	-1.08758	1.76869	-6.30382	8.89974e-10	1.44346e-08	11.5194
AMY2B	-1.08668	7.05489	-6.64848	1.16351e-10	2.29799e-09	13.5033
C1orf88	-1.08555	7.50193	-6.22396	1.40966e-09	2.16637e-08	11.0716
ACSL5	-1.08477	11.465	-7.96921	2.36959e-14	9.39631e-13	21.8269
TMEM132E	-1.07968	3.39439	-6.63872	1.23387e-10	2.42062e-09	13.4459
IGFALS	-1.07769	4.40773	-5.32893	1.7904e-07	1.69538e-06	6.37331
ENTPD3	-1.0745	7.66081	-6.50907	2.67523e-10	4.90124e-09	12.6909
ELFN2	-1.07161	7.11154	-4.37	1.64726e-05	9.35472e-05	2.03398
ALDOB	-1.069	3.06963	-4.78744	2.51293e-06	1.77341e-05	3.83088
EVPLL	-1.06722	5.12652	-4.9925	9.48989e-07	7.45411e-06	4.76603
DNASE2B	-1.06551	2.57194	-6.55333	2.05664e-10	3.84e-09	12.9474
RGS13	-1.06473	3.55189	-6.78447	5.10065e-11	1.08474e-09	14.3085
EFCAB1	-1.06472	4.24195	-4.31835	2.05875e-05	0.000114041	1.82177
DAAM2	-1.0642	8.70157	-6.63515	1.26058e-10	2.46426e-09	13.425
IHH	-1.06289	2.7585	-5.11867	5.12884e-07	4.33057e-06	5.35828
SLC14A1	-1.06281	4.30294	-7.33274	1.62732e-12	4.54519e-11	17.6787
TPSB2	-1.0627	8.9979	-5.77312	1.73885e-08	2.06129e-07	8.63016
LPL	-1.06269	9.04959	-5.34692	1.6337e-07	1.56288e-06	6.46175
CLUL1	-1.06215	4.18146	-5.45484	9.3829e-08	9.45253e-07	6.99765
DES	-1.06059	6.52838	-4.92609	1.3055e-06	9.88698e-06	4.45945
WBSCR17	-1.05739	5.57711	-5.65694	3.24505e-08	3.62149e-07	8.02535
CCDC48	-1.05643	5.73108	-8.44061	8.90696e-16	4.28642e-14	25.0512
PGM5	-1.05634	6.83332	-6.84113	3.60488e-11	7.82877e-10	14.6476
VWA3A	-1.0561	3.00354	-4.40723	1.40086e-05	8.11733e-05	2.1883
ITGA9	-1.05557	7.61699	-6.99053	1.42901e-11	3.3329e-10	15.5522
FAM183A	-1.05522	3.39154	-4.70971	3.604e-06	2.43606e-05	3.48532
PRSS12	-1.05161	6.31859	-4.68491	4.03933e-06	2.69916e-05	3.37612
KLF15	-1.05083	6.57311	-5.98565	5.41586e-09	7.26165e-08	9.76257
DNAH6	-1.04897	4.42337	-5.36707	1.47398e-07	1.4301e-06	6.56113
PLCXD3	-1.04723	4.669	-4.97091	1.05305e-06	8.15588e-06	4.66598
LRRC31	-1.04702	4.77879	-3.58303	0.000388617	0.00149028	-0.949544
GRIN2A	-1.04689	3.05247	-4.13385	4.48591e-05	0.00022545	1.08236
TMEM125	-1.04666	10.4671	-8.9376	2.46682e-17	1.42057e-15	28.5805
CPAMD8	-1.0459	8.04308	-5.11479	5.22769e-07	4.40316e-06	5.33989
DAPK2	-1.04532	8.03081	-8.90317	3.17541e-17	1.81335e-15	28.3319
ARHGAP20	-1.04334	6.61762	-6.39496	5.23752e-10	8.92555e-09	12.0359
KLHDC7A	-1.04287	7.12137	-5.26011	2.53607e-07	2.3159e-06	6.03723
AZU1	-1.04254	1.9574	-5.44118	1.00698e-07	1.00752e-06	6.92934
IYD	-1.04251	6.33881	-3.91802	0.000107705	0.000488079	0.254543
SLC16A11	-1.04204	4.61774	-6.91143	2.33653e-11	5.23511e-10	15.0714
LGR6	-1.04128	5.63423	-4.71786	3.47097e-06	2.35702e-05	3.52134
KCNK17	-1.04087	4.41314	-5.73229	2.16761e-08	2.5078e-07	8.41643
SCARA5	-1.04086	4.91376	-4.10285	5.0993e-05	0.000252148	0.960973
HSD17B13	-1.0406	3.79339	-5.10714	5.42806e-07	4.54207e-06	5.30366
ALOX15	-1.03971	4.40715	-3.73902	0.000216298	0.000899824	-0.401168
SPINK1	-1.0397	8.19016	-2.55791	0.0109583	0.0269696	-4.00391
DPP4	-1.03924	10.4204	-4.85464	1.83295e-06	1.33727e-05	4.13358
DYNLRB2	-1.03841	2.76629	-5.41244	1.16791e-07	1.15506e-06	6.78603
HAS3	-1.03834	8.64782	-5.31893	1.8837e-07	1.77634e-06	6.32426
IGSF9B	-1.03827	4.27112	-4.67624	4.20314e-06	2.79134e-05	3.33807
ADRB1	-1.03812	4.94862	-4.99437	9.40433e-07	7.39689e-06	4.77474
C10orf95	-1.03771	5.60713	-7.43269	8.51021e-13	2.53219e-11	18.3138
S100B	-1.03741	6.72205	-5.30855	1.98562e-07	1.86361e-06	6.27338
PTPRT	-1.0357	3.54899	-3.93339	0.000101319	0.000462719	0.312171
WBSCR26	-1.03133	5.21019	-6.37476	5.89332e-10	9.94396e-09	11.921
ZMAT1	-1.03115	7.27138	-6.79611	4.75062e-11	1.01556e-09	14.378
ELANE	-1.02854	1.63953	-5.71814	2.33901e-08	2.6879e-07	8.34265
TSLP	-1.02732	3.09194	-7.10683	6.88536e-12	1.70068e-10	16.2664
DBC1	-1.02729	4.28207	-3.21117	0.0014466	0.00471866	-2.1688
ALPL	-1.02685	9.99278	-4.63924	4.97704e-06	3.25365e-05	3.17634
CASQ2	-1.02608	3.16843	-5.96654	6.02299e-09	7.98689e-08	9.65934
SUSD4	-1.02563	7.44058	-5.45244	9.49991e-08	9.55632e-07	6.98567
ACADL	-1.0244	4.56814	-4.66095	4.50782e-06	2.97249e-05	3.27109
ADH1C	-1.02343	5.50237	-3.22931	0.00136045	0.0044697	-2.11224
FAM154B	-1.02331	4.56427	-5.02841	7.97518e-07	6.39168e-06	4.9333
EPHA4	-1.0229	8.47006	-6.56134	1.96086e-10	3.68466e-09	12.9939
C9orf68	-1.02232	6.121	-7.51438	4.98776e-13	1.55875e-11	18.8374
AATK	-1.02214	7.0077	-5.749	1.98096e-08	2.32067e-07	8.50374
PTPN13	-1.02097	9.58798	-5.99207	5.22594e-09	7.04386e-08	9.79726
FAM3D	-1.01998	4.50645	-3.93785	9.95342e-05	0.00045548	0.328934
HLA-DRB5	-1.01937	11.3121	-5.64015	3.54831e-08	3.92998e-07	7.9388
MGLL	-1.01838	11.6639	-9.22553	2.91961e-18	1.83604e-16	30.6826
SDPR	-1.01793	9.16454	-7.65843	1.92529e-13	6.62255e-12	19.7709
BCL2L15	-1.01612	7.54345	-5.04306	7.42659e-07	6.00128e-06	5.00187
SLC47A1	-1.01523	7.29969	-5.60797	4.20872e-08	4.58464e-07	7.77348
SLC26A5	-1.01406	2.18564	-6.15	2.1497e-09	3.14568e-08	10.661
LRRN4	-1.01381	7.0345	-3.96336	8.98903e-05	0.000415913	0.425078
ZSCAN4	-1.0136	1.83531	-5.62403	3.86536e-08	4.25128e-07	7.8559
TTC29	-1.0116	2.11663	-4.48879	9.78417e-06	5.91174e-05	2.53052
TPSAB1	-1.01101	8.351	-5.71838	2.33601e-08	2.68596e-07	8.3439
SLC15A2	-1.00941	8.32337	-6.43928	4.03887e-10	7.06492e-09	12.2892
C4orf7	-1.00941	4.13484	-3.44578	0.000639867	0.00230908	-1.41406
FHL5	-1.00927	4.77154	-7.17095	4.58703e-12	1.17402e-10	16.6639
COL4A4	-1.00896	8.52858	-6.25347	1.18996e-09	1.86366e-08	11.2365
AMY2A	-1.0075	3.21034	-4.90253	1.46067e-06	1.08892e-05	4.35156
ABI3BP	-1.00669	8.23535	-6.39844	5.13194e-10	8.76019e-09	12.0558
STK32A	-1.00623	5.9552	-4.76436	2.79827e-06	1.95193e-05	3.72777
FLRT3	-1.00573	9.05031	-5.51793	6.75776e-08	7.00409e-07	7.3151
SLC6A20	-1.00514	5.32022	-3.63451	0.000321002	0.00126482	-0.770939
CHAD	-1.00136	4.39072	-4.99475	9.38722e-07	7.38762e-06	4.77649
DOK4	-1.00065	9.94234	-8.56232	3.74435e-16	1.88145e-14	25.9036
FREM2	-1.00025	7.40917	-4.45463	1.13785e-05	6.75755e-05	2.38652
ANKRD29	-0.999922	6.79423	-5.42453	1.09735e-07	1.09101e-06	6.84626
D4S234E	-0.999015	3.77177	-5.71176	2.42051e-08	2.77377e-07	8.30945
LTC4S	-0.998664	4.05381	-8.02	1.67383e-14	6.8221e-13	22.1682
FAM184A	-0.997543	6.81157	-5.86861	1.03373e-08	1.29617e-07	9.13477
C11orf92	-0.997157	6.92442	-4.9136	1.38567e-06	1.04057e-05	4.40219
SCGB2A1	-0.99661	3.31095	-3.6548	0.000297536	0.00118558	-0.699927
CMAH	-0.994952	8.40844	-7.4233	9.04685e-13	2.68582e-11	18.2539
ATP8A1	-0.994657	9.56643	-7.23865	2.97889e-12	7.95184e-11	17.0865
MALL	-0.994532	12.3048	-6.56114	1.96317e-10	3.68561e-09	12.9928
DCDC2B	-0.993017	1.97029	-4.62408	5.33218e-06	3.45824e-05	3.11041
UCN3	-0.991856	2.83678	-3.67155	0.000279382	0.00112306	-0.641003
PHACTR3	-0.991782	6.05084	-3.53984	0.000455411	0.00171688	-1.09752
SPINK13	-0.98983	2.16749	-4.25403	2.70943e-05	0.000145409	1.56071
VEPH1	-0.988866	6.50803	-5.06454	6.68838e-07	5.46072e-06	5.10263
CXCL17	-0.988029	11.5909	-4.36526	1.6815e-05	9.53068e-05	2.01439
MMRN1	-0.987898	6.88092	-6.50496	2.74116e-10	5.00861e-09	12.6672
PTGDS	-0.986435	9.61665	-5.94458	6.80257e-09	8.95119e-08	9.5411
NEIL1	-0.98545	6.71537	-8.68163	1.5893e-16	8.31182e-15	26.7467
HIGD1B	-0.985322	4.75723	-8.04927	1.36903e-14	5.62453e-13	22.3657
TUBA4B	-0.983988	3.04685	-4.19496	3.47662e-05	0.000180441	1.32402
PTH1R	-0.983443	4.84484	-7.14197	5.51301e-12	1.38848e-10	16.484
NEGR1	-0.983166	5.70516	-6.59272	1.62579e-10	3.10628e-09	13.1767
CYBRD1	-0.979618	11.0581	-8.59134	3.04202e-16	1.55135e-14	26.1079
KRT27	-0.978084	1.35633	-6.88343	2.77803e-11	6.13051e-10	14.9023
MYOCD	-0.977947	3.70822	-5.39677	1.26592e-07	1.24175e-06	6.70815
DIRAS3	-0.972579	5.00528	-4.97148	1.05015e-06	8.13647e-06	4.66864
LANCL3	-0.971522	3.27518	-5.23469	2.88144e-07	2.60116e-06	5.91406
TTC16	-0.970898	3.23905	-6.14862	2.16661e-09	3.16591e-08	10.6533
SCUBE2	-0.970555	7.32175	-4.49541	9.50127e-06	5.76801e-05	2.55852
GPC4	-0.969851	10.8277	-7.50342	5.35951e-13	1.65975e-11	18.767
ABCC3	-0.968212	11.7505	-6.07702	3.24786e-09	4.5952e-08	10.2596
C11orf16	-0.967252	3.39217	-4.22967	3.0039e-05	0.000159498	1.46273
SLC5A9	-0.9664	3.88764	-5.20167	3.39881e-07	3.00599e-06	5.7548
RHOBTB2	-0.965416	11.012	-7.48925	5.88124e-13	1.80767e-11	18.6759
DNAH10	-0.963702	5.04765	-5.18688	3.65884e-07	3.20692e-06	5.68373
WDR16	-0.961351	3.13533	-4.21579	3.18508e-05	0.000167258	1.40713
ITGA10	-0.960711	5.49071	-6.23289	1.33932e-09	2.07852e-08	11.1214
NFIX	-0.959323	10.1622	-8.13877	7.38299e-15	3.14675e-13	22.9723
GRAMD2	-0.95675	7.90955	-6.05767	3.62116e-09	5.06394e-08	10.1538
CYP4Z1	-0.956723	1.82774	-5.84047	1.20578e-08	1.48555e-07	8.98535
ANGPT1	-0.955971	7.21258	-6.60853	1.47891e-10	2.85223e-09	13.2691
FAM150B	-0.954597	2.7684	-6.39654	5.18932e-10	8.85077e-09	12.0449
EFHB	-0.953702	3.46811	-4.98535	9.82282e-07	7.67738e-06	4.73287
KCNK5	-0.953524	9.85874	-6.17659	1.84797e-09	2.74133e-08	10.8081
TMEM146	-0.950802	1.56758	-5.19242	3.55925e-07	3.13302e-06	5.71033
GAPT	-0.950631	5.22812	-7.02106	1.18076e-11	2.79847e-10	15.7388
CNR1	-0.950441	5.95536	-4.98033	1.00635e-06	7.83863e-06	4.70959
SCN2B	-0.950351	3.94823	-5.79311	1.56034e-08	1.87286e-07	8.73523
C2orf58	-0.949774	2.97809	-7.70159	1.44408e-13	5.08678e-12	20.053
C9orf171	-0.949447	2.62985	-4.13341	4.49423e-05	0.000225768	1.08061
C20orf103	-0.948212	6.38504	-5.82551	1.30829e-08	1.60054e-07	8.90616
GATA5	-0.947777	3.4974	-6.0286	4.26203e-09	5.86415e-08	9.9954
ART4	-0.947657	2.81756	-6.41658	4.61451e-10	7.99005e-09	12.1594
C6orf103	-0.947085	1.72096	-4.99196	9.51452e-07	7.46487e-06	4.76354
CDHR4	-0.946826	3.03058	-3.62489	0.00033273	0.00130526	-0.804491
TMEM27	-0.946621	5.77287	-4.56574	6.93997e-06	4.36698e-05	2.85848
ARSE	-0.946418	8.06918	-3.61608	0.000343824	0.00134287	-0.835147
C1orf133	-0.94614	5.05715	-6.84382	3.54571e-11	7.72482e-10	14.6638
CISH	-0.946087	9.66009	-8.48277	6.60324e-16	3.22317e-14	25.3455
CCDC60	-0.946053	2.00283	-4.50183	9.23392e-06	5.62736e-05	2.58576
KCND3	-0.945286	3.56119	-5.55863	5.45957e-08	5.78432e-07	7.52154
CASR	-0.945038	1.81962	-4.12815	4.59326e-05	0.000230067	1.05996
C6orf138	-0.944478	3.86699	-4.877	1.64895e-06	1.2147e-05	4.23513
C1orf92	-0.944339	2.03054	-4.31207	2.11504e-05	0.00011678	1.79612
C5orf49	-0.943729	5.3088	-4.55785	7.19011e-06	4.51607e-05	2.82465
HBB	-0.942842	8.41459	-4.34543	1.83211e-05	0.000102876	1.93274
HMGCLL1	-0.941575	3.54928	-5.9087	8.29297e-09	1.06837e-07	9.3487
ABO	-0.941126	6.16662	-4.85411	1.83756e-06	1.34016e-05	4.13117
WFDC2	-0.938871	12.2671	-5.33645	1.72325e-07	1.63936e-06	6.41022
AHCYL2	-0.938366	11.1932	-6.13799	2.30133e-09	3.3437e-08	10.5946
RGS6	-0.93829	2.43852	-4.52776	8.22697e-06	5.0955e-05	2.69599
RXRG	-0.937231	2.96704	-4.50743	9.00691e-06	5.50703e-05	2.60951
FCER2	-0.936825	3.05355	-4.61881	5.4612e-06	3.52519e-05	3.08755
PDZD2	-0.936426	8.23929	-6.36555	6.21878e-10	1.04208e-08	11.8686
HLA-DRB1	-0.935242	12.9992	-6.10394	2.79048e-09	3.98105e-08	10.4072
PHYHD1	-0.934634	7.53733	-4.68271	4.08024e-06	2.71941e-05	3.36648
SIGLECP3	-0.934145	3.70372	-6.25845	1.15635e-09	1.82076e-08	11.2644
DNAH12	-0.933978	3.1826	-4.17903	3.71645e-05	0.00019129	1.26074
PYROXD2	-0.933729	7.25802	-7.12385	6.18309e-12	1.54774e-10	16.3717
NME5	-0.93224	5.19608	-5.67795	2.90096e-08	3.26414e-07	8.13396
TCEA3	-0.929802	9.83506	-6.92562	2.13981e-11	4.83082e-10	15.1574
TMED6	-0.92845	4.60283	-3.64642	0.000307028	0.00121819	-0.729308
C7orf57	-0.928146	4.2583	-4.42152	1.31599e-05	7.68197e-05	2.24786
C9orf135	-0.926231	3.09615	-3.4551	0.000618876	0.00224559	-1.38306
TMEM105	-0.924405	5.22304	-5.85008	1.14408e-08	1.41892e-07	9.03632
CYP3A5	-0.924155	4.70385	-3.58045	0.000392324	0.00150309	-0.958408
LOC644165	-0.922817	4.02516	-5.87237	1.01263e-08	1.27362e-07	9.15479
MS4A1	-0.92234	6.53108	-3.69391	0.000256773	0.00104446	-0.561972
LOC100287718	-0.921636	1.64675	-4.58994	6.22323e-06	3.95727e-05	2.96266
CD40LG	-0.921496	4.64704	-6.15503	2.08921e-09	3.06153e-08	10.6887
TPSD1	-0.920482	3.59268	-3.77958	0.000185118	0.000784923	-0.255058
ZNF204P	-0.920257	7.50571	-7.2556	2.67262e-12	7.18106e-11	17.1928
EMCN	-0.920223	7.48017	-7.51849	4.85488e-13	1.52186e-11	18.8639
FMO2	-0.919342	8.71091	-6.33757	7.31834e-10	1.20995e-08	11.71
LDHD	-0.918866	7.19191	-5.94962	6.61514e-09	8.72666e-08	9.56824
GPR12	-0.917588	1.26059	-4.92706	1.29944e-06	9.84837e-06	4.46392
DIO1	-0.917431	3.15488	-3.97765	8.48797e-05	0.000395392	0.479215
CERKL	-0.917288	7.10814	-7.65392	1.98386e-13	6.7831e-12	19.7415
NUP210L	-0.917122	3.51733	-4.12868	4.58314e-05	0.000229673	1.06205
CYP4Z2P	-0.915583	1.38601	-6.75959	5.93668e-11	1.24446e-09	14.1603
CEBPA	-0.914434	9.35857	-6.67003	1.02182e-10	2.04973e-09	13.63
C6orf118	-0.913929	2.20778	-4.09798	5.20258e-05	0.000256575	0.941988
ABCC6P1	-0.913701	4.83847	-5.82382	1.32038e-08	1.61414e-07	8.89724
ZBTB7C	-0.913498	7.28847	-4.87585	1.65797e-06	1.2209e-05	4.2299
ACSM5	-0.913031	3.00239	-6.27687	1.03994e-09	1.65913e-08	11.3677
CCDC37	-0.912982	2.09787	-4.07894	5.62599e-05	0.000275074	0.867929
KIF6	-0.912846	3.93974	-4.99091	9.56269e-07	7.4998e-06	4.75868
ZDHHC15	-0.912411	4.94075	-5.5797	4.88653e-08	5.24496e-07	7.62889
NTRK3	-0.912225	3.05935	-6.19078	1.70423e-09	2.55772e-08	10.8869
COL29A1	-0.912177	5.30359	-4.54754	7.53034e-06	4.7067e-05	2.78048
LOC400794	-0.912131	2.14304	-4.70386	3.70232e-06	2.49518e-05	3.45954
CYP4X1	-0.911608	7.03508	-4.44888	1.16705e-05	6.90895e-05	2.36235
COL6A6	-0.911481	5.91127	-4.3646	1.68635e-05	9.55551e-05	2.01165
SLC6A4	-0.909145	2.84623	-3.7752	0.000188272	0.000797142	-0.270923
LEPREL1	-0.908773	8.24817	-4.64029	4.95329e-06	3.24226e-05	3.18092
ITIH3	-0.908603	3.88417	-6.56324	1.93875e-10	3.64646e-09	13.005
CD302	-0.905711	10.1888	-9.24349	2.5522e-18	1.6149e-16	30.8151
MYOM2	-0.905265	4.15196	-6.57864	1.76856e-10	3.34167e-09	13.0946
MAP6	-0.904835	6.41322	-6.63629	1.25203e-10	2.45156e-09	13.4317
PLAC8	-0.903341	7.35744	-4.75977	2.85866e-06	1.98662e-05	3.7073
SLC44A4	-0.903112	10.8494	-5.1752	3.87752e-07	3.3755e-06	5.62777
SEPP1	-0.902838	12.2047	-8.09461	1.00188e-14	4.20031e-13	22.6724
SYBU	-0.901178	8.20966	-5.1882	3.63473e-07	3.18874e-06	5.6901
EPDR1	-0.900674	9.79733	-6.47132	3.34426e-10	5.9618e-09	12.4732
SPAG6	-0.900583	4.787	-3.0332	0.00260361	0.0078495	-2.70788
TSPAN19	-0.900564	1.84615	-3.73141	0.00022268	0.000923227	-0.42844
IL17RE	-0.900358	8.43367	-7.26535	2.51055e-12	6.77221e-11	17.254
FABP3	-0.899833	7.42985	-4.93538	1.24876e-06	9.51353e-06	4.50214
ZNF540	-0.899693	5.3402	-7.23657	3.01871e-12	8.04768e-11	17.0735
IGJ	-0.89815	12.5333	-4.46021	1.11024e-05	6.61082e-05	2.40994
C1orf158	-0.896237	1.90938	-4.30984	2.13533e-05	0.000117868	1.78704
PLIN5	-0.895897	5.68712	-5.58337	4.79288e-08	5.15254e-07	7.64762
MUC1	-0.895765	13.9032	-5.9903	5.27771e-09	7.09497e-08	9.78768
EDNRB	-0.895533	7.89863	-7.30772	1.91211e-12	5.26884e-11	17.5207
TNXB	-0.894086	8.70782	-5.42301	1.10601e-07	1.09803e-06	6.83867
MBL1P	-0.893851	4.08591	-5.45141	9.55098e-08	9.58972e-07	6.98049
ABCC6P2	-0.892767	5.98597	-6.53391	2.30861e-10	4.29481e-09	12.8347
MYH11	-0.892568	10.2055	-4.95491	1.13723e-06	8.74839e-06	4.59205
AKAP14	-0.892217	1.7934	-4.30928	2.14046e-05	0.00011811	1.78476
CNGA4	-0.892013	2.78919	-5.04379	7.4003e-07	5.98589e-06	5.00528
C17orf50	-0.891342	1.79728	-6.64982	1.15412e-10	2.28384e-09	13.5112
DNASE1L3	-0.891112	4.30118	-4.3216	2.03025e-05	0.000112736	1.83503
FAM166B	-0.891083	3.70405	-4.52154	8.45838e-06	5.22147e-05	2.6695
HPSE2	-0.889152	1.60109	-6.00494	4.86416e-09	6.59089e-08	9.86697
ZFP2	-0.889094	4.20804	-8.82242	5.72727e-17	3.16482e-15	27.7513
FABP4	-0.889057	5.07408	-4.16431	3.95224e-05	0.000202209	1.20241
CHADL	-0.888936	5.7753	-7.36601	1.31232e-12	3.77333e-11	17.8894
ADRA2A	-0.888793	7.03165	-4.19869	3.42252e-05	0.000178084	1.3389
RSPH4A	-0.888586	4.67914	-4.12248	4.70223e-05	0.000234836	1.03775
CYS1	-0.88855	6.01529	-4.91349	1.3864e-06	1.04074e-05	4.40169
GPIHBP1	-0.887969	5.22331	-5.18959	3.60971e-07	3.16928e-06	5.69676
ADAMTSL3	-0.887946	6.30844	-6.01346	4.63837e-09	6.32255e-08	9.91316
CXorf41	-0.887578	1.7417	-4.40732	1.4003e-05	8.11636e-05	2.18868
COL17A1	-0.887461	7.8584	-2.76316	0.00603229	0.0162107	-3.47007
LRRC18	-0.885948	2.1972	-5.20169	3.39852e-07	3.00599e-06	5.75488
FGF14	-0.885744	6.71253	-6.68138	9.54113e-11	1.92522e-09	13.6969
TMEM37	-0.885541	8.08047	-7.04182	1.03667e-11	2.49154e-10	15.8661
FOSB	-0.885299	9.12435	-3.58795	0.000381611	0.00146588	-0.932557
THBS4	-0.885286	5.67103	-3.37125	0.000833331	0.00290447	-1.65922
CELF2	-0.884651	10.1737	-8.58631	3.15349e-16	1.59798e-14	26.0725
TESC	-0.884099	9.12072	-3.09251	0.00214696	0.00663173	-2.53147
MAP1LC3C	-0.88396	4.19709	-4.36662	1.67164e-05	9.48523e-05	2.01999
C8orf79	-0.883196	5.11344	-6.13689	2.31575e-09	3.35514e-08	10.5886
HLA-DPB1	-0.882885	12.4244	-6.72712	7.23279e-11	1.49325e-09	13.9674
CLU	-0.882801	12.1979	-4.86134	1.77586e-06	1.29978e-05	4.16395
FCAMR	-0.882611	2.25031	-5.39518	1.27628e-07	1.25024e-06	6.70027
RS1	-0.880603	1.96952	-6.7985	4.68149e-11	1.00392e-09	14.3923
RRAD	-0.880312	8.18455	-4.69315	3.88931e-06	2.60997e-05	3.41236
WDR65	-0.879948	2.92363	-4.80914	2.27043e-06	1.61843e-05	3.9282
PHACTR1	-0.879322	5.40456	-6.63786	1.24021e-10	2.43075e-09	13.4409
OLIG1	-0.878371	2.27935	-4.60893	5.71116e-06	3.66576e-05	3.04475
C8B	-0.87438	3.12722	-3.20672	0.00146851	0.00477643	-2.18264
SLC40A1	-0.874123	11.6634	-7.33488	1.60494e-12	4.4888e-11	17.6922
FAM107A	-0.872531	6.99454	-5.33567	1.73009e-07	1.64435e-06	6.40639
C8orf85	-0.871958	3.86003	-4.33432	1.92201e-05	0.000107307	1.88716
LOC80054	-0.871722	5.41498	-6.22563	1.39626e-09	2.15223e-08	11.0809
FAM66D	-0.871606	2.67978	-5.16218	4.13638e-07	3.57504e-06	5.56548
SSTR1	-0.871282	5.15384	-4.41754	1.3391e-05	7.80797e-05	2.23127
CCDC64B	-0.87099	8.75769	-6.53104	2.34831e-10	4.36076e-09	12.818
C14orf105	-0.870923	2.08221	-3.46189	0.000603997	0.00219744	-1.36043
SERPINA1	-0.870285	13.548	-4.51187	8.83082e-06	5.42038e-05	2.62836
CEACAM6	-0.869627	14.3081	-3.6351	0.000320294	0.001263	-0.768874
C12orf69	-0.869577	3.29823	-7.47102	6.62655e-13	2.01859e-11	18.559
CAPN9	-0.869332	5.58713	-3.22785	0.00136719	0.0044882	-2.11679
GPD1L	-0.867724	10.2244	-9.00671	1.48342e-17	8.76414e-16	29.0814
PRODH	-0.866743	9.56483	-3.49297	0.000540002	0.00199111	-1.25624
MLPH	-0.865854	11.4507	-6.07534	3.2788e-09	4.62939e-08	10.2504
FAM92B	-0.865382	3.79022	-3.84634	0.000142849	0.000625492	-0.0114015
NOSTRIN	-0.865372	7.3187	-6.44872	3.82062e-10	6.71754e-09	12.3434
TCTE1	-0.865058	1.92099	-4.69026	3.9413e-06	2.64227e-05	3.39965
NINJ2	-0.863695	7.95977	-7.23233	3.10171e-12	8.2475e-11	17.047
CITED2	-0.863283	10.9761	-8.53584	4.52441e-16	2.25133e-14	25.7174
CAPSL	-0.8632	3.05742	-3.30966	0.00103298	0.00351663	-1.85804
APOBEC2	-0.863106	2.6505	-4.94087	1.2164e-06	9.29117e-06	4.52737
MPZL2	-0.862696	11.4972	-6.94796	1.86278e-11	4.27169e-10	15.293
TRPV6	-0.862505	2.98043	-4.11481	4.85383e-05	0.000241232	1.00769
MECOM	-0.862454	10.025	-6.26409	1.1194e-09	1.77348e-08	11.2961
ARC	-0.861799	3.76956	-5.34021	1.69056e-07	1.60976e-06	6.42871
ZMYND12	-0.861582	5.61017	-6.89282	2.62146e-11	5.8289e-10	14.959
GLS2	-0.861191	6.57642	-5.19894	3.44548e-07	3.0394e-06	5.74165
OCA2	-0.860791	2.50663	-4.00391	7.63562e-05	0.00036052	0.579151
OMD	-0.860515	5.33198	-4.39338	1.48807e-05	8.5766e-05	2.13076
TPPP3	-0.859363	8.74624	-5.02308	8.18405e-07	6.53354e-06	4.90842
ALPP	-0.856977	3.78222	-3.16045	0.00171503	0.00545367	-2.32538
CEACAM4	-0.856553	3.95443	-4.90012	1.47752e-06	1.09988e-05	4.34054
REG1A	-0.855987	1.27544	-3.05065	0.00246077	0.00747381	-2.65631
POU5F1	-0.855655	3.54418	-4.11163	4.91788e-05	0.000244179	0.995276
TMEM90A	-0.854022	2.99027	-4.86065	1.78168e-06	1.30358e-05	4.16081
FHL1	-0.854006	8.74635	-6.46584	3.45406e-10	6.12558e-09	12.4417
EPHA3	-0.853361	6.1599	-4.74439	3.07019e-06	2.11854e-05	3.63889
APOBEC4	-0.853235	2.34854	-3.86325	0.000133695	0.000590327	0.0509232
LRRN3	-0.852381	4.54989	-5.99079	5.26312e-09	7.08465e-08	9.79037
LOC115110	-0.852261	6.59028	-6.49752	2.86461e-10	5.19711e-09	12.6242
TNFRSF13B	-0.852044	3.72905	-4.44489	1.1877e-05	7.00691e-05	2.34563
BANK1	-0.852036	7.46916	-6.99034	1.43066e-11	3.33295e-10	15.551
AK1	-0.851375	10.1589	-8.40348	1.15843e-15	5.49747e-14	24.7928
MEGF6	-0.851146	9.60352	-6.55569	2.02795e-10	3.79681e-09	12.9611
PTK6	-0.851087	8.54718	-5.00033	9.13756e-07	7.20774e-06	4.80242
EPHA10	-0.850839	7.23288	-4.49469	9.5317e-06	5.78417e-05	2.55547
WNT11	-0.850324	4.73099	-5.01555	8.48837e-07	6.74758e-06	4.8733
CAPS	-0.849968	9.11529	-5.02604	8.06724e-07	6.45789e-06	4.92225
PAX7	-0.849632	2.8581	-2.25405	0.0248219	0.0541241	-4.72122
GGT3P	-0.849578	5.91992	-5.63313	3.68326e-08	4.07065e-07	7.90264
B3GAT1	-0.849374	4.87286	-3.60824	0.000353985	0.0013747	-0.862364
OVGP1	-0.848133	6.04673	-6.03279	4.16319e-09	5.74358e-08	10.0182
PCP4L1	-0.848131	7.33378	-3.07303	0.00228809	0.00701798	-2.58976
C1orf150	-0.84696	2.48997	-5.41613	1.14592e-07	1.13545e-06	6.8044
CX3CL1	-0.846754	10.2127	-4.86227	1.76802e-06	1.29451e-05	4.1682
TLR2	-0.846723	9.44816	-6.67482	9.9268e-11	1.99715e-09	13.6583
BTC	-0.845594	5.27329	-5.51453	6.87871e-08	7.11505e-07	7.29794
PGR	-0.844945	5.12752	-6.21901	1.4502e-09	2.2187e-08	11.044
METTL7A	-0.843926	10.1233	-8.21723	4.28114e-15	1.90385e-13	23.5078
HCN1	-0.843601	1.82731	-4.192	3.52007e-05	0.000182189	1.31224
C1orf101	-0.843493	3.01401	-7.24579	2.84582e-12	7.60654e-11	17.1313
ANO5	-0.842516	5.51536	-4.28895	2.33511e-05	0.000127523	1.702
FCRL1	-0.841493	3.47931	-4.29536	2.272e-05	0.000124507	1.72805
PPIL6	-0.841274	6.14383	-6.50028	2.81821e-10	5.12761e-09	12.6401
SIGLEC8	-0.840068	4.93565	-5.1834	3.72262e-07	3.25308e-06	5.66707
STEAP4	-0.840003	11.1756	-4.75152	2.97029e-06	2.05445e-05	3.67059
CFTR	-0.839016	6.99255	-3.31078	0.00102898	0.00350419	-1.85446
SYNE1	-0.838982	10.3953	-6.93294	2.04491e-11	4.64565e-10	15.2018
FANK1	-0.838807	6.48662	-5.84091	1.20285e-08	1.48284e-07	8.98771
C6orf97	-0.838801	6.30333	-5.18038	3.77907e-07	3.29539e-06	5.65256
SDR16C5	-0.838168	9.54772	-4.88509	1.58688e-06	1.17447e-05	4.27197
C1orf168	-0.838038	3.87907	-3.50796	0.000511482	0.00190065	-1.20571
NTNG1	-0.837708	3.63152	-3.8898	0.000120432	0.000539076	0.149305
CACNB1	-0.837025	8.00983	-6.35448	6.63289e-10	1.10734e-08	11.8058
TTLL10	-0.836864	2.77206	-4.45773	1.1224e-05	6.67353e-05	2.39955
CYB5A	-0.836652	11.1526	-7.33696	1.58357e-12	4.43509e-11	17.7053
LTF	-0.836612	9.32195	-2.90254	0.00394015	0.011211	-3.08512
SEMA3B	-0.836034	8.66829	-4.50407	9.14238e-06	5.57821e-05	2.59527
CCL19	-0.835951	7.82945	-3.81962	0.000158533	0.000684085	-0.109381
NTF4	-0.835226	4.52337	-5.58561	4.73657e-08	5.10002e-07	7.65907
CCDC152	-0.835172	5.69562	-8.39049	1.26977e-15	5.99806e-14	24.7025
GNMT	-0.835049	3.04321	-5.52407	6.5441e-08	6.80673e-07	7.34619
LOC150622	-0.834797	1.94179	-4.04728	6.40365e-05	0.000309624	0.745454
LCN10	-0.834505	3.66793	-4.29552	2.27047e-05	0.000124457	1.72869
PSORS1C3	-0.834303	1.38918	-5.15993	4.18274e-07	3.61206e-06	5.55474
SOX6	-0.832369	5.60132	-4.69395	3.87514e-06	2.60302e-05	3.41585
CLEC9A	-0.831996	2.30372	-5.5763	4.97488e-08	5.33141e-07	7.61154
HSPB7	-0.831627	5.99141	-6.14729	2.18306e-09	3.18314e-08	10.646
ALDH3B1	-0.831479	10.7701	-6.01123	4.69636e-09	6.38886e-08	9.90109
DRD1	-0.831027	2.8787	-4.06221	6.02501e-05	0.000292837	0.803098
HLA-DMA	-0.830874	11.3795	-7.21561	3.45148e-12	9.08328e-11	16.9424
TNFSF15	-0.830367	5.71332	-5.37779	1.39532e-07	1.35764e-06	6.61411
MMEL1	-0.830243	2.79387	-4.51424	8.73824e-06	5.37766e-05	2.63842
RETN	-0.829826	3.33404	-3.60171	0.000362669	0.00140497	-0.885008
C3	-0.829435	13.8724	-4.97627	1.02622e-06	7.97218e-06	4.6908
BMP5	-0.829053	6.11245	-3.74096	0.000214698	0.00089462	-0.394203
EDN3	-0.828671	0.997432	-5.66112	3.17355e-08	3.54555e-07	8.04694
NT5C1A	-0.828298	1.13896	-5.34124	1.68172e-07	1.60283e-06	6.43378
HLA-DOA	-0.828142	9.94649	-5.85629	1.10583e-08	1.37412e-07	9.06933
PIP	-0.827701	3.02554	-3.03512	0.00258758	0.00780805	-2.70224
CYP2C18	-0.826765	5.20091	-3.12509	0.00192866	0.00604301	-2.43317
C1orf175	-0.826712	4.44327	-4.86012	1.7861e-06	1.30632e-05	4.15843
HBA1	-0.825276	5.40932	-2.69378	0.00741085	0.0193221	-3.65494
ACSS1	-0.824527	9.57304	-6.60477	1.51266e-10	2.91183e-09	13.2471
ANKRD24	-0.824179	4.52081	-5.27401	2.36454e-07	2.17711e-06	6.1048
ITGB6	-0.824024	11.2921	-5.62881	3.76866e-08	4.15607e-07	7.88044
ZMYND10	-0.823739	5.80057	-3.73697	0.000218003	0.000906181	-0.408533
CBX7	-0.823038	9.03635	-9.19134	3.76946e-18	2.34175e-16	30.4309
STAC	-0.822642	6.17718	-4.26254	2.61334e-05	0.000140804	1.59502
RP1	-0.822137	4.12712	-3.48936	0.000547107	0.00201369	-1.2684
LOC648740	-0.821985	3.62806	-5.29988	2.07471e-07	1.9351e-06	6.23101
KCNJ5	-0.820509	5.37021	-5.07017	6.5069e-07	5.33165e-06	5.12911
AQP2	-0.819573	1.47957	-4.88443	1.59189e-06	1.17774e-05	4.26895
SHC3	-0.819285	4.73963	-4.52696	8.25647e-06	5.11223e-05	2.69257
FAM162B	-0.819165	4.99796	-6.90009	2.50635e-11	5.60335e-10	15.0028
ECT2L	-0.818942	3.64672	-4.67516	4.22401e-06	2.80338e-05	3.33333
PXMP4	-0.818316	9.26665	-6.24084	1.27959e-09	1.99489e-08	11.1658
FBP1	-0.818217	10.7592	-7.37615	1.22887e-12	3.57855e-11	17.9538
NDRG2	-0.817523	9.19733	-7.19924	3.83131e-12	9.99308e-11	16.8402
LOC92973	-0.81705	4.17937	-5.63879	3.57418e-08	3.95649e-07	7.93176
PIP5KL1	-0.815688	6.22284	-5.84486	1.17719e-08	1.45296e-07	9.00863
SHROOM4	-0.815667	8.49264	-6.57397	1.81855e-10	3.43298e-09	13.0674
PON3	-0.815429	9.15624	-4.47721	1.02992e-05	6.16837e-05	2.48157
TNNT2	-0.814859	3.79332	-4.07733	5.66325e-05	0.000276764	0.861683
CH25H	-0.81468	7.02908	-4.38953	1.51328e-05	8.7072e-05	2.11476
FAT4	-0.814595	7.76991	-6.26802	1.09437e-09	1.7392e-08	11.3181
AGRP	-0.813614	1.86089	-5.76438	1.82304e-08	2.15786e-07	8.5843
PON1	-0.813329	3.38766	-3.76527	0.0001956	0.000825104	-0.306777
FAM149A	-0.813142	6.88825	-5.21825	3.12869e-07	2.79361e-06	5.83466
MAOA	-0.812507	10.9263	-5.20766	3.29863e-07	2.93104e-06	5.78365
ZMYND15	-0.812331	6.44824	-7.87474	4.50608e-14	1.72028e-12	21.1959
MEOX2	-0.811887	6.0515	-5.5673	5.21624e-08	5.55523e-07	7.56568
SLC14A2	-0.811553	2.69395	-2.38644	0.0175524	0.0403139	-4.41946
TOX	-0.811187	7.42411	-5.56941	5.15877e-08	5.5026e-07	7.5764
BMP2	-0.811047	8.26249	-4.88549	1.58393e-06	1.1727e-05	4.27376
MUSTN1	-0.809161	4.65803	-6.6819	9.51151e-11	1.92114e-09	13.7
CSF2	-0.808706	3.99067	-3.89156	0.000119599	0.000535934	0.15584
LHFPL4	-0.808532	2.68605	-2.57376	0.010478	0.0259355	-3.96409
AMT	-0.808259	6.93618	-5.34777	1.62662e-07	1.55756e-06	6.46595
C21orf63	-0.807386	8.46105	-5.96597	6.04212e-09	8.00707e-08	9.65626
VWA3B	-0.806699	4.47865	-3.58433	0.000386749	0.00148339	-0.945046
HLA-DQB1	-0.806133	11.8539	-4.78563	2.53427e-06	1.78551e-05	3.82277
RFTN1	-0.806002	10.1997	-7.65382	1.9852e-13	6.7831e-12	19.7408
LECT1	-0.80559	1.69191	-2.59313	0.00991675	0.0247931	-3.91512
HLA-DRA	-0.805448	14.554	-6.01518	4.59401e-09	6.27879e-08	9.9225
CASC1	-0.805162	4.0671	-4.41252	1.36883e-05	7.94765e-05	2.21034
RNF128	-0.804575	8.10899	-3.65674	0.000295374	0.00117811	-0.693105
C7orf41	-0.803221	9.31828	-7.21994	3.35721e-12	8.85793e-11	16.9695
GIPR	-0.803025	4.38136	-5.04998	7.1807e-07	5.83478e-06	5.03427
GLB1L2	-0.801563	9.23789	-5.02761	8.00591e-07	6.4138e-06	4.9296
CAPN6	-0.801514	4.77001	-2.68792	0.0075394	0.0196074	-3.67035
MFSD2A	-0.801377	9.11554	-5.57206	5.08711e-08	5.43182e-07	7.58994
FAM179A	-0.801337	4.64245	-4.52461	8.34328e-06	5.15819e-05	2.68258
TXNIP	-0.800992	13.4794	-7.79564	7.68758e-14	2.84482e-12	20.6716
TRPC6	-0.799682	7.82494	-4.94184	1.21076e-06	9.2544e-06	4.53184
SPNS3	-0.799642	3.96053	-5.6104	4.15506e-08	4.53341e-07	7.7859
CDO1	-0.79886	4.49024	-5.34584	1.64269e-07	1.57001e-06	6.45646
MAPK15	-0.798155	6.03176	-3.82361	0.000156094	0.000675264	-0.0948001
C8orf46	-0.798067	3.57377	-4.88274	1.60469e-06	1.18593e-05	4.26126
SNX30	-0.797767	10.0155	-6.89958	2.51428e-11	5.61495e-10	14.9998
HNMT	-0.797573	9.88385	-8.29927	2.41272e-15	1.10656e-13	24.0714
FOS	-0.7969	12.0902	-5.5086	7.09505e-08	7.32405e-07	7.26798
RANBP3L	-0.795863	2.72046	-5.0845	6.0662e-07	5.00053e-06	5.19663
SPDEF	-0.794821	8.9175	-3.74827	0.000208783	0.000872275	-0.367988
GPR44	-0.794745	2.99597	-6.47592	3.25467e-10	5.82743e-09	12.4997
NEDD9	-0.794009	11.1074	-6.93928	1.96606e-11	4.48844e-10	15.2402
SLC16A12	-0.793858	4.68573	-3.63219	0.000323803	0.00127439	-0.779063
C2orf73	-0.792876	1.73841	-5.15782	4.22686e-07	3.64249e-06	5.54463
SNED1	-0.792567	9.17531	-7.40766	1.00158e-12	2.95445e-11	18.1541
FRZB	-0.791741	7.9803	-5.85368	1.12174e-08	1.3929e-07	9.05546
FAM95B1	-0.791469	3.88394	-4.46914	1.06731e-05	6.37739e-05	2.44756
DUSP1	-0.791337	12.2427	-6.05575	3.66036e-09	5.10831e-08	10.1433
KCNK3	-0.790589	6.71899	-4.00543	7.58903e-05	0.000358651	0.584932
JPH4	-0.790245	4.11466	-6.7755	5.38797e-11	1.13875e-09	14.255
CHI3L2	-0.790208	7.47707	-3.92787	0.000103572	0.000472044	0.291432
CCR6	-0.790073	6.39353	-6.19219	1.69064e-09	2.54104e-08	10.8947
CFD	-0.789765	8.28489	-5.29907	2.08331e-07	1.94136e-06	6.22702
LY86	-0.789111	7.24042	-6.1944	1.66945e-09	2.52214e-08	10.907
ODAM	-0.789071	1.25112	-4.92599	1.30609e-06	9.88781e-06	4.45902
GSTM5	-0.788956	5.415	-5.73614	2.12318e-08	2.46195e-07	8.43651
ABCA10	-0.788947	3.28767	-5.81184	1.40938e-08	1.70968e-07	8.83395
MAOB	-0.787885	8.01875	-5.42443	1.09797e-07	1.0911e-06	6.84572
ADRB2	-0.787116	6.15901	-5.67082	3.01355e-08	3.38154e-07	8.09707
FOLR2	-0.787051	8.23008	-5.32693	1.80875e-07	1.71117e-06	6.36346
COL21A1	-0.786775	6.53022	-3.92446	0.000104983	0.000477325	0.278676
CARNS1	-0.785671	5.46147	-5.42105	1.11723e-07	1.1081e-06	6.82891
OIT3	-0.784978	3.17578	-4.53941	7.80948e-06	4.86337e-05	2.74572
PTPRN2	-0.784365	7.64077	-4.20549	3.3261e-05	0.000173772	1.36602
ZNF763	-0.783583	5.36481	-8.89938	3.26468e-17	1.85915e-15	28.3046
PNPLA7	-0.782735	6.86211	-4.74028	3.12926e-06	2.15134e-05	3.62063
IVL	-0.782571	4.32043	-2.14992	0.0322581	0.0676062	-4.94681
BAI1	-0.782567	5.03574	-3.34529	0.000912641	0.00314772	-1.74344
CACNA1D	-0.781503	6.95169	-4.11707	4.80859e-05	0.000239274	1.01656
FOXF2	-0.781268	6.7639	-6.17951	1.8174e-09	2.69794e-08	10.8243
RPS6KA2	-0.780743	11.0313	-7.43806	8.21747e-13	2.47018e-11	18.3481
HCN4	-0.780742	3.11052	-3.20711	0.00146657	0.00477089	-2.18142
GHRL	-0.780634	2.62941	-6.05127	3.75347e-09	5.20987e-08	10.1189
EPHX2	-0.780324	7.62214	-6.41588	4.6337e-10	8.01649e-09	12.1553
WFDC12	-0.779806	1.39332	-3.88345	0.000123484	0.000550695	0.125731
EFCAB6	-0.779107	4.37756	-5.53141	6.29738e-08	6.57011e-07	7.38337
HLA-DPA1	-0.77854	13.0886	-5.80632	1.45232e-08	1.75658e-07	8.80483
TMEM108	-0.778479	7.09352	-4.51157	8.84259e-06	5.42436e-05	2.62709
TSC22D3	-0.778035	11.7962	-6.7768	5.34522e-11	1.13205e-09	14.2628
SLC16A4	-0.777394	8.82162	-4.03609	6.70204e-05	0.000321852	0.702392
MIA	-0.776105	2.61012	-3.36512	0.000851456	0.00295961	-1.67916
FGFR2	-0.776079	8.26853	-4.84261	1.93995e-06	1.40633e-05	4.07913
ANKRD44	-0.77478	6.53931	-6.40689	4.88426e-10	8.39332e-09	12.104
MAL	-0.774572	5.97936	-4.60318	5.86186e-06	3.75309e-05	3.01985
CD22	-0.773526	6.69399	-4.62182	5.38701e-06	3.48545e-05	3.10063
HLA-DQA1	-0.772691	11.3548	-4.43283	1.25234e-05	7.34806e-05	2.29511
SORBS2	-0.7726	8.89012	-4.3544	1.76249e-05	9.93203e-05	1.96961
DNAI1	-0.772329	3.1974	-3.21537	0.0014262	0.0046625	-2.15572
RAI2	-0.771656	7.32819	-7.46184	7.03642e-13	2.13393e-11	18.5001
BTG2	-0.771528	11.205	-6.44367	3.93587e-10	6.89652e-09	12.3144
RCAN2	-0.771321	8.25756	-5.65526	3.27421e-08	3.64808e-07	8.01668
PIP5K1B	-0.768622	6.43035	-5.03254	7.81656e-07	6.27928e-06	4.95263
GPR160	-0.768502	9.47616	-6.30056	9.06947e-10	1.46635e-08	11.501
C17orf108	-0.768475	7.26989	-9.72859	6.39306e-20	4.6642e-18	34.4498
CDKL1	-0.767383	4.57884	-6.07331	3.31646e-09	4.6729e-08	10.2393
RAB37	-0.767223	6.84477	-4.99208	9.50912e-07	7.4635e-06	4.76408
DPYS	-0.766855	1.97662	-5.15727	4.23825e-07	3.64924e-06	5.54204
DRAM1	-0.766274	11.1802	-6.14494	2.21237e-09	3.21901e-08	10.633
HHATL	-0.765872	1.31871	-3.56509	0.000415159	0.00158053	-1.01121
MBIP	-0.765758	10.3543	-6.63026	1.29822e-10	2.53232e-09	13.3963
RSPO1	-0.765577	2.64901	-4.99433	9.40622e-07	7.39689e-06	4.77455
HAR1A	-0.764982	3.37397	-4.46167	1.10311e-05	6.57217e-05	2.41609
PACRG	-0.764976	2.78552	-3.99872	7.79743e-05	0.000366724	0.559343
HDC	-0.764239	4.90476	-4.37426	1.61713e-05	9.20146e-05	2.05155
C1orf194	-0.762647	3.30532	-3.04038	0.00254396	0.00768775	-2.6867
CHST9	-0.762341	3.83097	-2.48409	0.0134637	0.0322452	-4.18622
MYOC	-0.7618	1.39214	-5.61366	4.0838e-08	4.46518e-07	7.80266
NOTUM	-0.761206	5.2974	-2.85939	0.00450338	0.0125902	-3.20621
UBXN10	-0.761171	7.84121	-4.28687	2.356e-05	0.000128424	1.69353
LRRC48	-0.760641	4.89902	-4.79715	2.40148e-06	1.70297e-05	3.87438
PITPNM3	-0.760482	8.12048	-6.52087	2.49441e-10	4.60703e-09	12.7591
GATA6	-0.759204	7.65216	-5.52062	6.66311e-08	6.91648e-07	7.32875
RGN	-0.759181	6.22904	-4.54402	7.65024e-06	4.7729e-05	2.7654
CCDC147	-0.758127	3.12485	-4.49998	9.31034e-06	5.6672e-05	2.57789
ZBBX	-0.757962	2.81909	-3.07952	0.00224016	0.00688539	-2.57038
NCALD	-0.757357	8.32446	-5.91011	8.22901e-09	1.06236e-07	9.35622
ABCA6	-0.757343	6.0403	-5.20673	3.31401e-07	2.93988e-06	5.77916
NOD1	-0.757222	9.11515	-8.75492	9.35436e-17	5.01553e-15	27.2683
BLK	-0.757108	4.65746	-3.53081	0.00047068	0.00176729	-1.12826
ADH6	-0.756377	2.85937	-3.0774	0.00225566	0.00693096	-2.5767
CLCNKB	-0.75609	3.57045	-3.87201	0.000129174	0.000573288	0.0833126
WDR38	-0.755974	3.237	-2.89787	0.00399787	0.011355	-3.09831
SMAD6	-0.7557	7.01239	-7.43308	8.48864e-13	2.52944e-11	18.3163
CPM	-0.75569	11.5327	-4.70956	3.60638e-06	2.43686e-05	3.48469
SULT1A1	-0.755495	8.88955	-6.62766	1.31864e-10	2.55998e-09	13.3811
MORN5	-0.755479	2.52536	-3.28129	0.00113917	0.00382665	-1.94846
CYFIP2	-0.755243	9.6217	-6.12672	2.45312e-09	3.53667e-08	10.5325
IL12B	-0.755234	2.60808	-6.00526	4.85551e-09	6.58352e-08	9.8687
AMOT	-0.755224	8.40741	-3.99774	7.82819e-05	0.000368002	0.555624
RERGL	-0.754805	2.25315	-3.30351	0.00105517	0.00358146	-1.87769
BTNL8	-0.754801	1.9482	-5.0931	5.8158e-07	4.82712e-06	5.23722
UNC45B	-0.753803	1.93946	-7.09839	7.26211e-12	1.78943e-10	16.2143
CNTN3	-0.752944	4.77993	-3.65394	0.000298489	0.00118868	-0.702919
SCARF1	-0.752938	8.19427	-7.61837	2.51194e-13	8.42834e-12	19.51
AGAP11	-0.752916	3.74241	-5.49476	7.62597e-08	7.83267e-07	7.19817
NRGN	-0.752562	8.17297	-4.15793	4.05874e-05	0.000206831	1.1772
THSD7B	-0.752033	3.33165	-4.41225	1.37045e-05	7.95234e-05	2.20921
FCN3	-0.751738	6.50034	-3.88427	0.000123085	0.000549034	0.128781
KLF2	-0.75139	8.47927	-6.37173	5.99848e-10	1.00882e-08	11.9037
UST	-0.748884	6.93326	-5.34965	1.61109e-07	1.54486e-06	6.47521
ASPA	-0.748857	2.50964	-5.94295	6.8642e-09	9.02649e-08	9.53234
LRAT	-0.747874	5.29494	-3.50451	0.000517913	0.00192176	-1.21735
CNGA3	-0.747445	4.26102	-2.47809	0.0136879	0.0327154	-4.2008
SLC16A7	-0.747318	5.81341	-4.69536	3.85002e-06	2.58784e-05	3.42208
CCDC42B	-0.747072	3.73476	-3.76353	0.000196913	0.000829618	-0.313057
LOC441869	-0.746247	8.62325	-4.26304	2.60771e-05	0.000140538	1.59707
SELP	-0.74597	6.54848	-4.85534	1.82693e-06	1.33335e-05	4.13674
HSD17B2	-0.745354	4.28262	-2.60996	0.00945102	0.0238146	-3.87227
C11orf66	-0.745336	4.19849	-4.72643	3.33637e-06	2.27845e-05	3.55923
YSK4	-0.74506	2.93871	-3.19252	0.00154042	0.00498031	-2.22665
TMEM155	-0.744817	2.89431	-4.80793	2.28331e-06	1.62592e-05	3.92278
VILL	-0.744387	7.58164	-4.20539	3.32759e-05	0.000173806	1.36559
ADCY2	-0.743803	3.24627	-3.85926	0.000135801	0.000598209	0.036211
DNAJB13	-0.7437	5.31933	-3.5778	0.000396175	0.00151643	-0.967525
LOC84740	-0.743363	9.02888	-2.18071	0.0298816	0.0633651	-4.88118
CD69	-0.742296	7.30421	-5.10843	5.39377e-07	4.51522e-06	5.30977
CCDC85A	-0.741972	5.65023	-5.26228	2.50846e-07	2.29478e-06	6.04779
CRLF1	-0.741842	8.48428	-2.1214	0.0346022	0.0717197	-5.00677
BZRAP1	-0.741719	7.66901	-4.92896	1.28774e-06	9.77051e-06	4.47261
ZDHHC8P1	-0.741423	4.58943	-4.04561	6.44738e-05	0.0003113	0.739017
SULT1A2	-0.741373	6.038	-4.87466	1.66738e-06	1.22696e-05	4.22446
C19orf33	-0.740772	9.81071	-3.55208	0.000435462	0.00165139	-1.05575
FAM182B	-0.739808	3.93009	-4.9747	1.03403e-06	8.0237e-06	4.68351
SIGLEC6	-0.739673	3.27424	-4.33865	1.88652e-05	0.000105584	1.90489
TNN	-0.739577	3.14149	-4.96276	1.09515e-06	8.44684e-06	4.6283
LCT	-0.739258	2.38376	-2.99452	0.0029478	0.00873937	-2.82119
ADAMTSL2	-0.738762	8.22939	-6.13708	2.31328e-09	3.35393e-08	10.5896
NPR1	-0.737894	7.40885	-5.16498	4.0794e-07	3.53175e-06	5.57885
CORO2B	-0.737849	5.42852	-5.70338	2.53182e-08	2.88681e-07	8.26587
HP	-0.737798	8.67344	-2.15387	0.0319444	0.0670446	-4.93844
SYTL1	-0.737781	9.57577	-6.48591	3.06823e-10	5.52254e-09	12.5572
LILRA4	-0.737401	3.74852	-4.34942	1.80077e-05	0.000101355	1.94916
GABBR2	-0.737225	4.37931	-2.79596	0.00546515	0.0148856	-3.38111
FCGRT	-0.734908	11.7527	-10.0878	3.9011e-21	3.01798e-19	37.2088
C11orf52	-0.734599	7.9291	-6.51593	2.56864e-10	4.72709e-09	12.7305
RBPMS	-0.734465	10.2457	-7.43635	8.30946e-13	2.48881e-11	18.3372
KLRB1	-0.733823	6.11292	-4.92112	1.33687e-06	1.00799e-05	4.43664
TRPC2	-0.73372	1.69109	-5.39696	1.26467e-07	1.24112e-06	6.7091
PRELP	-0.733504	10.1857	-4.89564	1.5094e-06	1.12157e-05	4.32005
HBA2	-0.733125	8.18276	-3.90098	0.000115226	0.000518037	0.190932
IL6R	-0.732476	8.99177	-6.61813	1.39624e-10	2.7004e-09	13.3253
DPEP2	-0.731864	6.03596	-6.16151	2.01356e-09	2.96125e-08	10.7246
MEOX1	-0.730594	3.82734	-4.70309	3.7156e-06	2.50324e-05	3.45611
ANGPTL5	-0.729994	1.18261	-7.11889	6.38031e-12	1.58549e-10	16.341
ABP1	-0.729552	7.76831	-2.40286	0.0167965	0.0388739	-4.38087
PDE1A	-0.729442	6.2216	-5.53822	6.07684e-08	6.36919e-07	7.41787
COL14A1	-0.72933	9.21157	-4.08348	5.5221e-05	0.000270575	0.885569
ECHDC2	-0.729128	9.347	-7.87204	4.58936e-14	1.74882e-12	21.1779
CASS4	-0.729015	6.27804	-5.89117	9.13323e-09	1.16588e-07	9.255
ZNF493	-0.72822	7.16257	-6.76516	5.73883e-11	1.20669e-09	14.1934
CD74	-0.727922	15.9134	-5.75385	1.92979e-08	2.26461e-07	8.52912
TMEM91	-0.727224	7.37033	-7.01388	1.23497e-11	2.91349e-10	15.6949
BDNFOS	-0.726349	4.92768	-7.35033	1.45249e-12	4.1186e-11	17.79
CD52	-0.725967	9.25373	-5.58952	4.63975e-08	5.00617e-07	7.67906
BCMO1	-0.725961	4.60436	-3.32621	0.000975359	0.00333876	-1.80495
SLIT3	-0.725759	8.01199	-4.32361	2.01277e-05	0.000111917	1.84326
NELL1	-0.725574	2.97661	-1.97497	0.0490705	0.096157	-5.30242
CCL23	-0.725423	3.61086	-4.25744	2.67059e-05	0.000143587	1.57443
PCDH15	-0.72514	1.7896	-4.29228	2.30211e-05	0.000125888	1.71553
HLA-DOB	-0.724616	7.09605	-4.93393	1.25748e-06	9.56925e-06	4.49546
SMARCD3	-0.723971	8.60077	-6.44564	3.8905e-10	6.8287e-09	12.3257
MUC15	-0.723763	7.30989	-2.85101	0.00462093	0.0128524	-3.22953
CRY2	-0.723689	9.74212	-9.96979	9.83571e-21	7.38615e-19	36.2963
CLEC10A	-0.723645	6.79692	-4.46628	1.08089e-05	6.44544e-05	2.43549
IL13RA2	-0.721755	3.39841	-3.15839	0.0017269	0.00548546	-2.33172
RORB	-0.721401	3.02918	-3.78127	0.000183918	0.000780572	-0.248951
F13A1	-0.721134	9.36545	-4.02165	7.10657e-05	0.000338976	0.646996
RASGRP2	-0.720581	6.33494	-5.19541	3.5065e-07	3.09057e-06	5.72473
LOC338651	-0.720553	4.70245	-4.07936	5.61624e-05	0.000274728	0.869571
CAV3	-0.72051	0.770193	-7.00504	1.3052e-11	3.06857e-10	15.6408
POU2F3	-0.720356	6.43677	-4.48383	1.00017e-05	6.01479e-05	2.50954
TNFRSF10C	-0.720237	7.23613	-5.50227	7.33302e-08	7.55448e-07	7.23606
APOD	-0.719881	8.85628	-3.09739	0.00211283	0.00653813	-2.51679
LAMA2	-0.719432	8.68204	-5.81248	1.40445e-08	1.70547e-07	8.83735
GPRIN2	-0.718827	7.66025	-4.08902	5.39803e-05	0.000264939	0.907077
MEF2C	-0.718746	9.16289	-7.40256	1.03531e-12	3.04081e-11	18.1217
CDSN	-0.718677	5.10122	-4.07222	5.78323e-05	0.000281821	0.841846
PRX	-0.718299	7.59252	-6.21293	1.50163e-09	2.29396e-08	11.0101
PIK3IP1	-0.71774	9.89361	-8.76662	8.59337e-17	4.63612e-15	27.3519
NCRNA00086	-0.716956	6.45967	-3.99367	7.95786e-05	0.000373498	0.540108
AMICA1	-0.716702	8.31321	-5.66166	3.16442e-08	3.53729e-07	8.04973
STXBP1	-0.716628	10.2812	-6.30058	9.06827e-10	1.46635e-08	11.5011
PID1	-0.715724	7.66773	-5.0859	6.02453e-07	4.97217e-06	5.20327
GPR64	-0.715522	5.22122	-3.74691	0.000209872	0.000876291	-0.372872
TMEM212	-0.714507	1.74087	-3.6083	0.000353904	0.00137465	-0.862152
ATP11A	-0.714424	12.3059	-5.54197	5.95848e-08	6.25793e-07	7.43691
TMPRSS6	-0.714082	5.95238	-2.53002	0.011851	0.028927	-4.07337
CA2	-0.71404	8.10915	-4.38404	1.54982e-05	8.88502e-05	2.09204
RERG	-0.7138	7.17062	-5.5003	7.40882e-08	7.62108e-07	7.22611
ATP1B2	-0.713584	4.97377	-5.48155	8.16858e-08	8.33154e-07	7.13168
ACMSD	-0.713469	2.43125	-2.8976	0.00400113	0.0113627	-3.09905
C11orf93	-0.713358	5.38212	-4.25409	2.70882e-05	0.000145409	1.56093
CCDC78	-0.713228	5.62381	-3.72496	0.000228218	0.000943477	-0.451479
CCDC17	-0.713207	4.59836	-3.50625	0.000514663	0.00191109	-1.21149
BCAM	-0.712836	12.2515	-5.66705	3.07474e-08	3.44643e-07	8.07759
TSTD1	-0.71281	9.51536	-7.41512	9.54159e-13	2.82269e-11	18.2017
SPINK2	-0.711506	2.92494	-3.6431	0.000310859	0.00123101	-0.74091
C2orf71	-0.711495	1.28254	-5.22063	3.09158e-07	2.76408e-06	5.84616
FBXL16	-0.711471	6.92545	-3.57915	0.000394211	0.00151004	-0.962888
GPA33	-0.711241	3.988	-3.74847	0.000208618	0.000871944	-0.36725
CA13	-0.710583	7.57711	-5.26248	2.50597e-07	2.29353e-06	6.04875
INE2	-0.710413	1.96394	-4.12069	4.73728e-05	0.00023653	1.03071
HS3ST5	-0.710362	2.92319	-2.76897	0.00592801	0.0159824	-3.45437
PTN	-0.709715	6.45273	-3.79437	0.000174843	0.000747075	-0.201419
AOC3	-0.709519	9.83019	-5.46976	8.6845e-08	8.80519e-07	7.07245
KCNJ15	-0.709104	8.37659	-3.48635	0.000553077	0.00203347	-1.2785
TMEM173	-0.708815	10.4277	-7.21154	3.54215e-12	9.30994e-11	16.917
ITM2A	-0.708059	8.1421	-6.32569	7.84065e-10	1.2874e-08	11.6428
C19orf59	-0.707369	6.17297	-3.11482	0.00199514	0.00622468	-2.46425
GCOM1	-0.707356	6.54014	-5.13806	4.66104e-07	3.97322e-06	5.45041
IRX6	-0.707117	4.23222	-2.63812	0.00871532	0.0222341	-3.79998
TSPAN1	-0.705878	10.291	-3.34272	0.000920872	0.00317184	-1.75175
PVRL3	-0.705393	6.71639	-4.23756	2.90532e-05	0.000154868	1.49442
C10orf79	-0.704635	5.02087	-3.253	0.00125507	0.00416617	-2.0379
MATN3	-0.70386	6.9816	-4.51869	8.56654e-06	5.28507e-05	2.65737
GEM	-0.702905	9.54867	-4.90713	1.42906e-06	1.06924e-05	4.37257
CNTFR	-0.702827	1.98132	-3.9423	9.77841e-05	0.000448573	0.345665
TEKT4	-0.702547	2.91282	-4.7339	3.22309e-06	2.20623e-05	3.59232
SLC8A3	-0.702441	2.71223	-5.13976	4.62185e-07	3.9431e-06	5.45855
MYL3	-0.702149	1.71544	-5.89245	9.0692e-09	1.15987e-07	9.26183
ACADSB	-0.701024	9.43792	-7.08796	7.75586e-12	1.90651e-10	16.15
A2M	-0.700897	14.058	-6.12418	2.48866e-09	3.58538e-08	10.5185
CST3	-0.700819	12.5973	-7.99621	1.97024e-14	7.90447e-13	22.0081
C7orf23	-0.700447	8.93907	-8.67272	1.69481e-16	8.84103e-15	26.6835
COX4I2	-0.699879	5.67839	-5.35952	1.53199e-07	1.48008e-06	6.52384
HOMER2	-0.699813	7.19232	-4.01746	7.22845e-05	0.000344069	0.630926
SEPW1	-0.699445	12.0231	-8.13955	7.34328e-15	3.13634e-13	22.9776
ARMC4	-0.699271	3.92604	-3.06385	0.00235753	0.00720507	-2.61712
CYSLTR1	-0.698957	5.73313	-5.0204	8.29094e-07	6.61114e-06	4.89594
ZNF238	-0.69805	9.72147	-6.33771	7.31218e-10	1.2099e-08	11.7108
DOK7	-0.697365	5.00137	-3.89731	0.000116911	0.000524807	0.177255
PPBP	-0.697325	2.8145	-3.05653	0.00241426	0.00735216	-2.63887
ACCS	-0.697069	7.88364	-6.16643	1.95806e-09	2.88792e-08	10.7518
ZNF69	-0.69691	5.84582	-6.52716	2.40296e-10	4.45015e-09	12.7956
TMEM213	-0.696461	4.26978	-2.66384	0.00808885	0.0208722	-3.73332
RSPH10B2	-0.696148	2.74457	-3.66098	0.000290707	0.00116175	-0.678198
RILP	-0.696135	7.95873	-8.47279	7.08873e-16	3.44375e-14	25.2757
CYP27A1	-0.695948	10.0372	-5.8614	1.07535e-08	1.34098e-07	9.09646
AKAP3	-0.695173	3.96639	-5.18048	3.77718e-07	3.29514e-06	5.65304
CLCNKA	-0.695147	2.95248	-3.71492	0.000237108	0.000975703	-0.487307
ZCWPW2	-0.694905	3.48708	-8.09909	9.71334e-15	4.0806e-13	22.7028
AQP6	-0.694882	2.51913	-3.49761	0.000531029	0.00196403	-1.24064
RICH2	-0.694515	8.37497	-4.89774	1.49436e-06	1.11161e-05	4.32966
GPR172B	-0.694423	5.27229	-3.8351	0.000149263	0.000650381	-0.0527194
LOC400891	-0.693666	1.5464	-3.5371	0.000460005	0.00173165	-1.10688
PKNOX2	-0.692547	5.40944	-4.71381	3.53651e-06	2.39359e-05	3.50342
EMB	-0.692505	10.7419	-5.79906	1.51074e-08	1.81866e-07	8.76657
LOC388588	-0.692457	5.55639	-5.36102	1.52029e-07	1.47086e-06	6.53124
ACOX2	-0.692298	7.65657	-5.03662	7.66316e-07	6.17298e-06	4.9717
GMPR	-0.691413	7.28947	-5.90133	8.63689e-09	1.10943e-07	9.30925
FLJ13197	-0.691405	4.23777	-5.14021	4.61168e-07	3.93606e-06	5.46067
S100A1	-0.690273	4.46131	-4.12046	4.7417e-05	0.000236693	1.02983
TNNC2	-0.689358	4.14424	-2.45922	0.0144155	0.0341223	-4.24647
LOC285768	-0.68928	1.42326	-5.70893	2.45759e-08	2.80529e-07	8.29472
DPYSL2	-0.689215	11.3207	-6.98494	1.47974e-11	3.44338e-10	15.5181
RNF180	-0.689174	6.3707	-5.25581	2.59147e-07	2.36228e-06	6.01638
IDUA	-0.689033	8.17435	-6.52863	2.38216e-10	4.41961e-09	12.8041
KIAA1683	-0.688738	6.12451	-4.36306	1.69761e-05	9.61134e-05	2.00531
PLA2G2A	-0.688551	4.77348	-2.63273	0.008852	0.0225267	-3.81387
FLJ36777	-0.688159	2.06866	-6.25715	1.16505e-09	1.83305e-08	11.2571
CFI	-0.687944	10.2467	-5.4562	9.31705e-08	9.39541e-07	7.00446
CLDN8	-0.687897	3.97112	-2.44546	0.0149674	0.0352332	-4.27956
CASP12	-0.687745	1.35115	-7.36048	1.36017e-12	3.89454e-11	17.8543
ITIH2	-0.687735	3.42085	-2.28907	0.0226804	0.050137	-4.64301
TBX2	-0.687436	8.67196	-6.33899	7.25787e-10	1.20189e-08	11.7181
NHLRC4	-0.686732	4.63362	-5.44995	9.62355e-08	9.64755e-07	6.97317
SCEL	-0.686302	9.29335	-3.2074	0.00146515	0.0047678	-2.18054
CLIC6	-0.686226	10.6247	-2.95343	0.00335877	0.00976435	-2.94006
NLRP1	-0.686173	8.47524	-5.59595	4.48497e-08	4.85205e-07	7.71192
STK33	-0.685934	6.71388	-4.17503	3.77924e-05	0.000194278	1.24485
RASSF7	-0.685831	10.2704	-7.69244	1.53499e-13	5.37928e-12	19.9931
RNF39	-0.68545	6.69411	-4.03769	6.65862e-05	0.000320036	0.708537
AMPD1	-0.685282	3.09157	-3.6607	0.000291013	0.00116252	-0.679182
CCR4	-0.685099	5.01166	-4.03422	6.75319e-05	0.000323929	0.695204
DIRAS1	-0.684858	6.06306	-3.21041	0.00145034	0.00472934	-2.17118
HLA-DMB	-0.684555	10.9315	-5.38047	1.3763e-07	1.34105e-06	6.62737
TCTEX1D1	-0.684226	3.60394	-4.88695	1.57296e-06	1.165e-05	4.28043
KCNE1	-0.68421	4.0181	-3.69427	0.000256426	0.00104326	-0.560705
TLR5	-0.684108	7.49447	-7.44133	8.04396e-13	2.42157e-11	18.369
TFCP2L1	-0.683858	9.72697	-3.60091	0.000363749	0.00140862	-0.887785
LOC283070	-0.683814	8.6206	-4.37088	1.64099e-05	9.3217e-05	2.03761
C4orf44	-0.683558	3.3509	-5.34411	1.65729e-07	1.58175e-06	6.44791
C18orf16	-0.683412	1.69369	-4.46141	1.10435e-05	6.57763e-05	2.41502
UNC13B	-0.683115	10.9932	-6.20311	1.58838e-09	2.41748e-08	10.9554
TBX5	-0.682062	7.05241	-5.85815	1.09465e-08	1.36256e-07	9.07919
PLD5	-0.681994	4.32179	-2.4352	0.0153911	0.0360485	-4.30412
MOSC2	-0.681589	7.588	-6.68531	9.31748e-11	1.88753e-09	13.7201
FAAH	-0.681044	8.45704	-6.97673	1.55748e-11	3.60789e-10	15.468
SPAG8	-0.680833	3.88743	-4.69385	3.87687e-06	2.60333e-05	3.41543
ARRDC3	-0.679364	11.6948	-7.28784	2.17301e-12	5.93847e-11	17.3954
ATAD3C	-0.678847	7.40176	-4.62217	5.37841e-06	3.48272e-05	3.10215
SRD5A2	-0.678673	3.52967	-2.91033	0.00384557	0.0109726	-3.06307
GOLT1A	-0.678481	7.87038	-3.87182	0.000129271	0.000573383	0.0826067
PTPRU	-0.678131	10.3495	-5.03409	7.75795e-07	6.24198e-06	4.95987
P2RY14	-0.676357	5.93177	-6.11117	2.67873e-09	3.83335e-08	10.4469
C21orf15	-0.676131	2.22373	-3.98716	8.16924e-05	0.00038202	0.515351
TMC4	-0.675805	10.8021	-6.48305	3.1205e-10	5.60678e-09	12.5408
PALM3	-0.6757	6.67593	-3.14628	0.00179791	0.00568899	-2.36873
HS3ST2	-0.675192	6.4338	-4.09868	5.18774e-05	0.000255904	0.944693
NCRNA00093	-0.675119	3.05679	-4.3199	2.04507e-05	0.000113436	1.82811
BOK	-0.674794	10.0535	-6.47058	3.35885e-10	5.97741e-09	12.469
PLCH1	-0.674408	8.73277	-5.08664	6.0027e-07	4.96136e-06	5.20676
GPR110	-0.674167	8.26811	-2.06656	0.0395233	0.0801134	-5.11992
2022-09-04	-0.674141	7.21585	-7.58006	3.23654e-13	1.04988e-11	19.2614
PION	-0.67408	8.97383	-7.75184	1.03179e-13	3.73064e-12	20.3828
TMEM59L	-0.67375	6.33698	-2.13277	0.0336511	0.0700671	-4.98297
KCNA5	-0.673487	3.27377	-4.91209	1.39569e-06	1.04694e-05	4.39528
LMF1	-0.67304	7.98705	-7.33244	1.63048e-12	4.54782e-11	17.6768
LRRC50	-0.67285	4.23945	-3.17655	0.00162523	0.00521257	-2.27594
GLIPR1L2	-0.672787	3.05012	-5.61062	4.15005e-08	4.53278e-07	7.78707
LGALS2	-0.672666	4.34724	-3.47856	0.000568846	0.00208546	-1.30466
ACSBG1	-0.672641	2.71563	-5.0909	5.87884e-07	4.87168e-06	5.22684
PGCP	-0.6723	8.83903	-6.76913	5.60148e-11	1.18144e-09	14.217
SLC10A2	-0.672156	0.937887	-3.6927	0.00025795	0.00104884	-0.566258
SPARCL1	-0.671977	11.4201	-6.40588	4.91326e-10	8.43608e-09	12.0982
N4BP2L1	-0.671727	7.67049	-7.4015	1.04252e-12	3.05324e-11	18.1149
PRKCZ	-0.671388	9.8109	-6.18303	1.78128e-09	2.652e-08	10.8439
SNX25	-0.671147	9.11201	-6.85962	3.21718e-11	7.03899e-10	14.7588
AUTS2	-0.670255	9.54873	-4.31891	2.05381e-05	0.000113829	1.82406
ZDHHC11	-0.670213	6.15359	-3.75729	0.000201683	0.000847794	-0.33552
SOD3	-0.669689	9.31584	-5.16297	4.12018e-07	3.56254e-06	5.56926
PLXNA2	-0.669596	10.0074	-5.038	7.61172e-07	6.13564e-06	4.97818
RSPH1	-0.669443	5.98862	-3.41393	0.000716751	0.0025462	-1.51944
PLCD1	-0.669363	8.26161	-7.65759	1.93607e-13	6.64847e-12	19.7654
PZP	-0.669356	2.355	-3.04899	0.00247402	0.00751073	-2.66123
MYH1	-0.669266	0.870062	-4.98239	9.9639e-07	7.77283e-06	4.71916
C13orf15	-0.668669	9.52069	-7.14776	5.31432e-12	1.34505e-10	16.5199
LHCGR	-0.668196	1.27297	-4.11573	4.83532e-05	0.000240371	1.01131
KLHDC1	-0.667919	5.37549	-8.0793	1.11338e-14	4.63929e-13	22.5687
LRP2BP	-0.667271	5.71263	-6.36196	6.34995e-10	1.0627e-08	11.8483
ENKUR	-0.666744	4.38871	-3.16926	0.00166534	0.00532124	-2.29836
GANC	-0.666534	8.5966	-9.30773	1.57605e-18	1.00971e-16	31.2901
TGFBR2	-0.666532	11.6412	-8.1872	5.2761e-15	2.31618e-13	23.3024
C1orf127	-0.666503	3.69826	-4.26858	2.54699e-05	0.000137555	1.61946
FAM134B	-0.666186	7.30775	-4.12461	4.661e-05	0.000233061	1.04609
TLR10	-0.665724	5.39858	-3.8274	0.000153807	0.000667059	-0.0809197
GPC5	-0.665653	3.1709	-3.0819	0.00222279	0.00683815	-2.56326
ENPP5	-0.665435	8.83859	-5.19783	3.46444e-07	3.05482e-06	5.73636
FBXO2	-0.665265	7.99909	-3.78657	0.000180191	0.000767206	-0.229721
LOC339524	-0.664859	5.42986	-5.71872	2.33173e-08	2.68254e-07	8.34567
SPATA4	-0.664673	1.66726	-4.06958	5.84608e-05	0.00028468	0.83162
CCDC33	-0.664039	2.58457	-3.04205	0.00253024	0.00765531	-2.68176
EDA	-0.663741	6.02432	-3.94787	9.5636e-05	0.000440196	0.366618
GRM7	-0.66306	1.05114	-4.96671	1.07453e-06	8.29403e-06	4.64657
TTC18	-0.662919	5.37174	-3.8563	0.00013739	0.000604557	0.0252653
TNFSF13	-0.662855	10.3067	-7.70698	1.39302e-13	4.93235e-12	20.0883
SLC16A5	-0.662613	8.6332	-6.01075	4.70901e-09	6.40182e-08	9.89847
IPCEF1	-0.661276	7.30324	-4.21878	3.14518e-05	0.000165629	1.4191
ETV1	-0.66104	9.14339	-4.68285	4.07766e-06	2.71857e-05	3.36708
TTLL9	-0.660802	3.38921	-4.52673	8.2648e-06	5.11325e-05	2.6916
BTBD9	-0.66072	9.97329	-6.7435	6.54772e-11	1.36417e-09	14.0646
FAM23A	-0.660394	4.45239	-4.42782	1.28017e-05	7.4985e-05	2.27416
FRY	-0.659857	8.80482	-6.26503	1.11339e-09	1.76533e-08	11.3013
SPEF1	-0.65978	3.98394	-3.52032	0.000489019	0.00182778	-1.16388
C8orf73	-0.659527	9.20667	-4.34939	1.80106e-05	0.000101355	1.94901
KCNA3	-0.659379	6.05509	-3.90579	0.000113053	0.00050905	0.208871
ZNF826	-0.658353	4.68298	-3.52331	0.000483719	0.00181127	-1.15373
CGNL1	-0.657958	9.09624	-5.60405	4.29688e-08	4.66827e-07	7.7534
DAPK1	-0.65758	10.5884	-6.12895	2.42238e-09	3.49974e-08	10.5448
LONRF2	-0.657433	7.41351	-3.33179	0.000956607	0.00328169	-1.78699
SFRP5	-0.6574	2.91073	-2.99172	0.00297434	0.00880025	-2.82936
TNS1	-0.656899	11.9854	-6.26059	1.1422e-09	1.80264e-08	11.2764
TSPAN32	-0.656726	4.09959	-4.52357	8.38235e-06	5.17922e-05	2.67812
SLC44A3	-0.656265	8.76803	-6.51262	2.6195e-10	4.81203e-09	12.7114
ALS2CL	-0.656257	8.71212	-4.71935	3.44724e-06	2.34401e-05	3.52791
CCDC65	-0.656198	3.75206	-3.63093	0.00032532	0.00127913	-0.783433
GAL3ST1	-0.65613	5.9523	-3.54945	0.000439685	0.00166458	-1.06475
CBLN4	-0.656044	2.99651	-3.8233	0.000156282	0.000675935	-0.0959322
NCRNA00092	-0.65601	3.0781	-5.07922	6.22509e-07	5.11915e-06	5.17174
SGCG	-0.655615	2.09412	-4.97429	1.03607e-06	8.03343e-06	4.68162
C22orf15	-0.655551	2.65304	-3.66692	0.000284296	0.00114013	-0.657325
CYP2A6	-0.654957	2.15477	-2.64236	0.00860912	0.0220124	-3.78903
NAP1L2	-0.654914	4.74356	-3.92645	0.000104156	0.00047451	0.286136
CD55	-0.654642	12.6061	-5.03795	7.61381e-07	6.13564e-06	4.97791
C10orf128	-0.654556	4.42296	-4.97024	1.05646e-06	8.17607e-06	4.66288
TMEM119	-0.65455	8.95548	-5.0176	8.40448e-07	6.68966e-06	4.88286
CLIC2	-0.654529	9.23973	-5.29544	2.12187e-07	1.97281e-06	6.20932
GPR34	-0.654351	6.95165	-4.76297	2.81655e-06	1.96201e-05	3.72153
HLA-DQA2	-0.654341	9.20213	-3.49103	0.000543816	0.00200337	-1.26279
S1PR4	-0.654001	6.6967	-6.25041	1.21108e-09	1.8953e-08	11.2194
GPM6A	-0.653948	4.20075	-3.19186	0.00154384	0.00498902	-2.22869
TSPAN4	-0.653354	10.0543	-7.37416	1.24483e-12	3.61478e-11	17.9411
KCNJ11	-0.653322	6.42858	-3.85951	0.000135671	0.000597763	0.0371146
C1orf141	-0.652871	0.995395	-4.03601	6.70416e-05	0.000321878	0.702093
ANKK1	-0.652394	3.07525	-4.27278	2.50185e-05	0.000135438	1.63645
ZNF626	-0.651961	7.1987	-3.73983	0.000215631	0.000897778	-0.39827
C7orf58	-0.651847	7.09277	-4.84719	1.89853e-06	1.37923e-05	4.09984
RAMP3	-0.651768	7.7822	-6.16242	2.00325e-09	2.94821e-08	10.7296
AXIN2	-0.651288	8.23415	-5.08705	5.99081e-07	4.95632e-06	5.20867
BAI3	-0.651249	2.74907	-4.37359	1.62182e-05	9.22557e-05	2.0488
CAT	-0.651212	10.7438	-8.63746	2.1846e-16	1.12812e-14	26.4337
FMO3	-0.650978	7.28343	-4.68341	4.06726e-06	2.7134e-05	3.36953
SARDH	-0.650738	6.21153	-4.98958	9.62431e-07	7.54524e-06	4.7525
CCDC46	-0.650427	7.5292	-6.80107	4.60868e-11	9.89347e-10	14.4076
PAR-SN	-0.650348	5.79365	-5.22668	2.99937e-07	2.69103e-06	5.87537
SIAE	-0.649936	9.91278	-6.0243	4.3656e-09	5.99458e-08	9.97207
ANKRD55	-0.649722	2.25029	-4.9228	1.32616e-06	1.00107e-05	4.44437
MAGEE2	-0.649132	1.8063	-3.81576	0.000160935	0.000693137	-0.123518
TLR3	-0.649128	7.56503	-5.29772	2.09759e-07	1.95112e-06	6.22042
C9orf117	-0.649101	3.72918	-3.54006	0.000455044	0.00171612	-1.09677
NRN1L	-0.648926	2.38076	-4.67816	4.16637e-06	2.76871e-05	3.34648
ADRB3	-0.648689	1.77454	-4.7584	2.87702e-06	1.99803e-05	3.70117
IFT57	-0.648424	10.3844	-5.43114	1.0606e-07	1.05602e-06	6.87918
FOXI2	-0.648123	1.12861	-5.08694	5.99399e-07	4.95695e-06	5.20816
C17orf55	-0.647924	5.7006	-3.94827	9.54822e-05	0.000439686	0.368136
C10orf105	-0.646339	3.04141	-5.38546	1.34152e-07	1.3084e-06	6.6521
OCLN	-0.646158	9.5713	-5.94951	6.61916e-09	8.72666e-08	9.56765
ANGPTL1	-0.646009	4.77662	-4.7677	2.75523e-06	1.92518e-05	3.74263
XKRX	-0.645719	7.22022	-3.05117	0.00245658	0.0074633	-2.65476
ID4	-0.645053	7.68942	-3.98924	8.10127e-05	0.000379447	0.523241
LYZ	-0.644861	13.0285	-3.62576	0.000331651	0.00130178	-0.801453
AJAP1	-0.644602	2.20777	-4.59791	6.00338e-06	3.83531e-05	2.99704
FMN1	-0.644153	5.71312	-4.19801	3.43228e-05	0.000178456	1.3362
GGTA1	-0.64404	7.08403	-5.6195	3.95943e-08	4.34308e-07	7.83261
LTBP2	-0.643807	11.779	-5.13889	4.64193e-07	3.95858e-06	5.45437
C9orf98	-0.643451	5.13095	-4.55169	7.39185e-06	4.62719e-05	2.79822
PTCHD1	-0.643433	2.74962	-3.2086	0.00145923	0.0047523	-2.17681
NTRK2	-0.642933	5.34512	-3.24575	0.00128646	0.0042559	-2.06069
CCL13	-0.64222	7.18436	-3.23198	0.00134818	0.00443503	-2.10389
WDR63	-0.641817	3.30535	-3.37465	0.000823421	0.00287433	-1.64814
CYP17A1	-0.641784	1.61352	-4.12848	4.58683e-05	0.000229801	1.06128
NXF3	-0.641565	2.08606	-3.33929	0.000931939	0.00320619	-1.76281
KIAA0748	-0.640721	5.17906	-4.53402	8.00022e-06	4.97007e-05	2.72267
COL28A1	-0.640651	4.8852	-2.73757	0.00651107	0.0172973	-3.53876
STMN2	-0.640352	2.87612	-3.02183	0.0027008	0.00810793	-2.74135
SPRY2	-0.640351	9.14384	-7.26802	2.46798e-12	6.68376e-11	17.2708
C4A	-0.640297	12.3517	-4.35183	1.78214e-05	0.000100345	1.95906
EPHX1	-0.639734	12.3216	-4.21999	3.12918e-05	0.000165041	1.42394
C20orf26	-0.639627	2.89871	-3.48809	0.000549622	0.00202185	-1.27267
EPHB6	-0.639364	6.08603	-3.82029	0.000158125	0.000682612	-0.106958
NGFR	-0.639323	5.23136	-4.02085	7.12977e-05	0.000339924	0.643915
FMO4	-0.639263	6.03401	-5.9114	8.17088e-09	1.05619e-07	9.36311
RGS9	-0.638767	3.84855	-4.79419	2.43501e-06	1.72436e-05	3.86109
KHDRBS2	-0.638561	2.96071	-3.17075	0.00165707	0.00529978	-2.29378
CCR2	-0.638369	6.71657	-4.46338	1.09481e-05	6.5246e-05	2.42329
CES8	-0.638222	6.41476	-4.37898	1.58433e-05	9.05249e-05	2.07107
BMP7	-0.637054	5.49337	-2.62528	0.00904416	0.0229454	-3.83304
CBFA2T3	-0.637014	6.48086	-4.75443	2.93056e-06	2.02971e-05	3.6835
SCNN1G	-0.63673	7.21472	-2.91839	0.00374993	0.0107461	-3.0402
CCT6B	-0.636228	4.71094	-5.19025	3.5978e-07	3.16018e-06	5.69995
SLC27A1	-0.636004	9.07013	-7.62829	2.35195e-13	7.95667e-12	19.5745
COLEC12	-0.635591	8.95141	-4.23739	2.90747e-05	0.000154901	1.49372
SPEF2	-0.635241	6.50399	-4.62206	5.38126e-06	3.48346e-05	3.10165
HPN	-0.635101	9.69675	-3.42837	0.000680883	0.00243609	-1.47178
ALDH2	-0.635082	12.2816	-6.26351	1.12313e-09	1.77801e-08	11.2928
NALCN	-0.634632	5.22417	-4.10799	4.9923e-05	0.000247634	0.981052
CMYA5	-0.634227	5.97325	-4.55354	7.33077e-06	4.59315e-05	2.80614
FBXO15	-0.633963	3.87941	-3.94884	9.52648e-05	0.000438882	0.370287
SRL	-0.63393	3.4128	-5.57494	5.01061e-08	5.36409e-07	7.60461
TEF	-0.633762	8.95958	-6.87658	2.89792e-11	6.38134e-10	14.861
UGT2B15	-0.633683	2.98627	-2.2284	0.0264993	0.0571313	-4.77774
C1orf190	-0.633578	3.77215	-5.19927	3.43973e-07	3.03564e-06	5.74326
MYBPH	-0.633351	3.39535	-2.29049	0.0225973	0.049991	-4.63982
GCNT4	-0.632998	4.32334	-4.24909	2.7669e-05	0.000148144	1.54078
ISLR2	-0.632605	4.85186	-4.13878	4.39512e-05	0.000221823	1.10174
C17orf72	-0.632299	6.61428	-4.20061	3.39503e-05	0.000176923	1.34655
C19orf36	-0.632288	4.87718	-4.41304	1.36573e-05	7.9362e-05	2.2125
SLAIN1	-0.632285	7.88611	-4.79953	2.37488e-06	1.68527e-05	3.88506
ZNF737	-0.631864	7.6489	-4.71611	3.49925e-06	2.37386e-05	3.51357
PDK4	-0.63114	9.13513	-3.98797	8.14269e-05	0.000381084	0.518425
TMEM150A	-0.631015	9.35722	-7.58893	3.05216e-13	1.00465e-11	19.319
TEKT3	-0.630837	2.40708	-4.44777	1.17275e-05	6.93468e-05	2.35771
CCDC13	-0.630604	3.46743	-4.91411	1.38229e-06	1.03879e-05	4.40454
C21orf34	-0.63045	3.24794	-4.76453	2.79612e-06	1.9511e-05	3.7285
CYP3A7	-0.629845	1.23606	-4.97304	1.0423e-06	8.07869e-06	4.67585
PODN	-0.629538	9.48068	-4.86614	1.73601e-06	1.27289e-05	4.18574
GPR39	-0.628755	8.86056	-4.52883	8.18771e-06	5.07272e-05	2.70055
EFCAB10	-0.628635	3.99753	-4.63116	5.16338e-06	3.35939e-05	3.14118
C15orf34	-0.628543	3.62432	-6.41292	4.71462e-10	8.12708e-09	12.1384
WSCD2	-0.628449	2.96039	-4.10018	5.15566e-05	0.000254628	0.950566
SNRPN	-0.628002	10.6636	-5.86913	1.03074e-08	1.29322e-07	9.13758
TRIM22	-0.627785	10.3727	-6.13455	2.34674e-09	3.39524e-08	10.5756
IGFN1	-0.627718	2.59714	-3.43051	0.000675722	0.00242354	-1.46471
C2orf54	-0.627646	7.55508	-3.00722	0.00283051	0.00843188	-2.78416
AG2	-0.62735	8.8441	-4.82415	2.11601e-06	1.52007e-05	3.99577
ITGBL1	-0.627253	9.19022	-4.38474	1.54512e-05	8.8655e-05	2.09493
LOC284276	-0.627122	2.94809	-3.98308	8.30476e-05	0.000387386	0.499815
FAM5C	-0.62697	2.82906	-3.94371	9.72375e-05	0.000446665	0.350952
ZNF323	-0.626796	8.26189	-4.81943	2.16342e-06	1.5497e-05	3.97451
CR2	-0.626737	6.43827	-2.54815	0.0112637	0.0276516	-4.02831
C3orf15	-0.626344	4.97753	-3.05826	0.00240075	0.00731755	-2.63374
FXYD3	-0.626211	10.1036	-2.92388	0.00368601	0.0105882	-3.02458
LPPR4	-0.626183	5.61963	-4.70639	3.65945e-06	2.46946e-05	3.4707
HIST1H2AC	-0.625985	9.86275	-4.80065	2.36252e-06	1.67708e-05	3.89007
SORCS1	-0.625503	1.58058	-3.91044	0.000110993	0.000501423	0.226207
RNASE4	-0.625357	9.56692	-4.88883	1.55903e-06	1.15594e-05	4.28898
GRID2IP	-0.624959	4.54329	-5.09513	5.75792e-07	4.78683e-06	5.24685
LRRC52	-0.624797	1.79109	-3.5213	0.00048727	0.00182257	-1.16054
TREM2	-0.62435	8.4972	-4.43757	1.22652e-05	7.21313e-05	2.31496
LAMP3	-0.624077	10.3953	-3.88955	0.000120552	0.000539386	0.148363
C15orf26	-0.623953	2.06833	-3.57125	0.000405859	0.00154944	-0.990066
NPAS3	-0.623847	3.98498	-2.57742	0.0103697	0.0257217	-3.95485
PBXIP1	-0.623637	12.03	-7.60763	2.697e-13	9.00508e-12	19.4403
ALS2CR8	-0.623506	6.91505	-8.37135	1.45338e-15	6.80268e-14	24.5697
LOC653501	-0.623454	6.14993	-6.95787	1.75153e-11	4.02558e-10	15.3532
CCDC68	-0.622927	7.38136	-4.60716	5.75731e-06	3.68999e-05	3.03705
DTHD1	-0.622727	3.26123	-3.10971	0.00202905	0.00631606	-2.4797
ARHGAP6	-0.622263	5.76972	-6.04951	3.79072e-09	5.25802e-08	10.1093
LOC113230	-0.622259	6.83292	-5.27397	2.36497e-07	2.17711e-06	6.10463
ST6GALNAC6	-0.622233	10.1149	-9.68986	8.61456e-20	6.20192e-18	34.1557
ALDH5A1	-0.621455	9.3278	-6.6448	1.18951e-10	2.34257e-09	13.4817
DNALI1	-0.621139	8.50884	-3.64133	0.000312928	0.00123751	-0.747113
SCML4	-0.620905	4.8937	-4.09753	5.21225e-05	0.000256867	0.940231
ZNF658	-0.620563	4.78293	-7.28746	2.1783e-12	5.93847e-11	17.393
SPATS1	-0.620238	1.05123	-4.31592	2.08037e-05	0.000115145	1.81184
DSCAML1	-0.620018	3.59896	-3.01508	0.00275997	0.00826017	-2.76113
LOC643008	-0.61976	5.52885	-3.70845	0.000243006	0.00099757	-0.510337
ACTN2	-0.618979	2.42476	-4.26451	2.59147e-05	0.000139773	1.603
MAP3K15	-0.618325	1.89872	-3.39315	0.000771475	0.00271783	-1.58772
TREML1	-0.618199	2.04574	-5.60675	4.23599e-08	4.60945e-07	7.76722
WTIP	-0.618001	7.43406	-5.01866	8.36157e-07	6.65969e-06	4.88778
CYP2B6	-0.617996	2.37302	-2.85907	0.0045079	0.012596	-3.20712
C1orf129	-0.617793	1.32688	-3.76393	0.000196612	0.000828688	-0.311618
S100Z	-0.6173	1.75218	-5.59025	4.62207e-08	4.98984e-07	7.68276
WNT10A	-0.617178	5.86187	-3.06326	0.00236205	0.00721569	-2.61887
CCDC141	-0.617066	3.53853	-3.95183	9.41347e-05	0.000434065	0.381545
CHST8	-0.616888	1.79723	-3.53144	0.000469607	0.00176359	-1.12613
ADRA1A	-0.616805	1.03994	-5.29859	2.08836e-07	1.94518e-06	6.22468
DCN	-0.616759	12.549	-4.67047	4.31564e-06	2.85957e-05	3.31278
GLCCI1	-0.616631	8.9585	-5.20541	3.33602e-07	2.95684e-06	5.77278
COMP	-0.616311	8.36183	-2.29176	0.0225233	0.0498649	-4.63697
C4orf12	-0.615895	4.06123	-5.88902	9.24158e-09	1.17824e-07	9.24354
SGMS2	-0.615213	10.2558	-6.67147	1.01295e-10	2.03393e-09	13.6385
C11orf21	-0.614735	3.96233	-4.39759	1.46101e-05	8.43723e-05	2.14825
LARGE	-0.614665	8.0923	-4.25106	2.74388e-05	0.000147077	1.54871
FNDC5	-0.614653	4.96495	-3.70486	0.000246335	0.00100901	-0.523088
UBTD1	-0.614632	9.12454	-7.50908	5.16422e-13	1.60899e-11	18.8034
ARHGAP24	-0.614389	7.99929	-7.16668	4.71312e-12	1.20328e-10	16.6374
GARNL3	-0.614329	5.39652	-5.5447	5.87382e-08	6.17851e-07	7.45076
FLJ90757	-0.614183	10.0415	-6.00216	4.94014e-09	6.685e-08	9.85191
GNG11	-0.613884	9.0645	-4.81587	2.19989e-06	1.57197e-05	3.95848
PKHD1	-0.613706	4.12857	-2.54561	0.0113445	0.0278297	-4.03464
C1orf130	-0.613367	7.43519	-3.51344	0.000501396	0.00186622	-1.18716
PLA1A	-0.613275	6.63977	-3.55997	0.00042304	0.00160785	-1.02875
CNR2	-0.613274	2.61457	-3.62096	0.000337643	0.00132125	-0.818193
NUDT12	-0.613189	8.14783	-6.25595	1.17312e-09	1.84151e-08	11.2504
ESAM	-0.612878	9.58841	-6.2396	1.28867e-09	2.006e-08	11.159
MAGI3	-0.612677	9.45657	-6.16034	2.02704e-09	2.97894e-08	10.7181
CCDC146	-0.612335	6.60238	-4.59472	6.09035e-06	3.8812e-05	2.98329
CACHD1	-0.612257	7.88582	-3.60219	0.000362016	0.00140297	-0.883325
PTGER2	-0.612068	6.51024	-4.31526	2.08628e-05	0.00011541	1.80914
NCAM2	-0.61199	5.9537	-3.5204	0.000488873	0.00182757	-1.1636
CTSO	-0.611841	9.90995	-7.59464	2.93912e-13	9.73422e-12	19.356
KRTAP5-2	-0.61184	1.66812	-3.82645	0.000154379	0.000668694	-0.0844153
ZNF662	-0.6112	6.08263	-4.25751	2.66977e-05	0.000143581	1.57472
C17orf44	-0.611184	5.80871	-7.16482	4.76903e-12	1.21453e-10	16.6259
B4GALNT3	-0.611006	9.14697	-3.69693	0.000253855	0.00103448	-0.551266
RGS11	-0.610888	5.07725	-3.64128	0.000312984	0.00123751	-0.747283
C12orf27	-0.61057	2.54846	-2.39815	0.0170101	0.0392706	-4.39195
HSD17B11	-0.609915	10.8785	-7.04444	1.01976e-11	2.45666e-10	15.8822
RASL11A	-0.609816	7.17751	-4.76344	2.81037e-06	1.95904e-05	3.72363
CATSPERG	-0.609541	4.34291	-4.61063	5.66737e-06	3.64222e-05	3.05211
FBXL8	-0.609445	6.66159	-5.92038	7.77595e-09	1.01023e-07	9.41121
GTF2IRD2B	-0.609438	6.63395	-6.73086	7.07024e-11	1.46263e-09	13.9896
ST6GALNAC1	-0.609283	9.54956	-2.58245	0.0102226	0.0253985	-3.94215
ATP6V0D2	-0.60925	5.23822	-3.52863	0.000474443	0.00178044	-1.13568
RGS18	-0.608991	5.37403	-4.59866	5.9829e-06	3.82346e-05	3.00031
FLJ44635	-0.608981	5.1077	-3.59653	0.0003697	0.00142815	-0.902944
SLC39A8	-0.608834	10.87	-5.4127	1.16634e-07	1.15457e-06	6.78733
EVPL	-0.608785	10.9452	-4.65456	4.6412e-06	3.05063e-05	3.24318
ZNF321	-0.608623	6.27635	-5.96839	5.96137e-09	7.91541e-08	9.66933
SLC1A1	-0.608567	7.82999	-3.82049	0.000157998	0.000682207	-0.106202
ARHGAP31	-0.608497	9.18848	-5.81986	1.34918e-08	1.6464e-07	8.87631
WFIKKN2	-0.608491	1.64655	-4.44683	1.17759e-05	6.9593e-05	2.35378
FAM65B	-0.608457	7.67977	-4.48111	1.01229e-05	6.07878e-05	2.49804
GHR	-0.608416	4.84961	-4.69635	3.83264e-06	2.57701e-05	3.42641
WNT4	-0.607946	6.15408	-3.03704	0.00257157	0.00776546	-2.69657
SLCO4C1	-0.607558	7.52409	-2.9025	0.0039406	0.011211	-3.08522
TOB1	-0.607296	10.3826	-6.40039	5.0738e-10	8.67539e-09	12.0669
FLJ43663	-0.607177	7.11041	-5.75843	1.88268e-08	2.21567e-07	8.55309
GATA1	-0.6071	1.46959	-6.03496	4.11289e-09	5.678e-08	10.03
CYP2F1	-0.606478	1.93514	-2.5997	0.00973243	0.0244067	-3.89841
LOC647121	-0.606269	6.83103	-5.317	1.90232e-07	1.79143e-06	6.31476
RASGRP4	-0.606229	5.28667	-5.00106	9.10501e-07	7.19036e-06	4.80585
LMOD1	-0.606215	8.07628	-4.8153	2.20574e-06	1.57561e-05	3.95593
CLDN23	-0.606213	8.15761	-6.14671	2.19026e-09	3.19137e-08	10.6428
ASS1	-0.60581	11.2046	-4.07323	5.75915e-05	0.000280848	0.845793
FAM105A	-0.605665	9.18883	-4.33147	1.94578e-05	0.000108486	1.87546
STAP1	-0.605455	4.07247	-3.68256	0.000268021	0.00108419	-0.60213
TFAP2E	-0.605096	4.89455	-4.25438	2.7055e-05	0.000145287	1.56209
PHLDA3	-0.605078	10.1337	-5.73255	2.16456e-08	2.50568e-07	8.4178
FAIM3	-0.604808	7.71356	-4.69493	3.85761e-06	2.59209e-05	3.4202
KCNRG	-0.60465	3.64165	-4.4051	1.41392e-05	8.18606e-05	2.17946
ZNF671	-0.604451	6.73341	-6.18673	1.74409e-09	2.61372e-08	10.8644
SULT1E1	-0.604293	2.25117	-3.36512	0.000851461	0.00295961	-1.67917
KIAA1984	-0.604223	3.53792	-3.36469	0.000852759	0.00296289	-1.68058
SATB1	-0.604144	8.53977	-5.26151	2.51815e-07	2.30159e-06	6.04407
CD200R1	-0.603475	4.7993	-4.70386	3.70242e-06	2.49518e-05	3.45951
ZNF491	-0.603188	4.58459	-6.52523	2.43066e-10	4.49738e-09	12.7844
TENC1	-0.603045	10.3255	-6.18345	1.77709e-09	2.64768e-08	10.8462
SPIB	-0.60272	5.28397	-3.12419	0.00193443	0.00606016	-2.43591
FAM83E	-0.602653	8.64474	-4.05045	6.32141e-05	0.000306154	0.757678
CTF1	-0.601809	7.21882	-5.0446	7.37141e-07	5.9661e-06	5.00905
TSPAN11	-0.601784	7.98929	-2.76702	0.00596284	0.0160594	-3.45965
TMEM80	-0.601419	8.11936	-6.11734	2.587e-09	3.71401e-08	10.4808
CABLES1	-0.601053	9.07121	-4.82137	2.14387e-06	1.5373e-05	3.98322
GNA14	-0.600899	7.58878	-4.30358	2.19343e-05	0.000120686	1.76151
RGS5	-0.600826	10.6421	-5.31332	1.93817e-07	1.82184e-06	6.29673
P2RY13	-0.600761	6.67647	-4.2393	2.884e-05	0.000153811	1.50141
SNORD116-28	-0.600361	4.2059	-3.78831	0.000178984	0.000763177	-0.223409
ABHD14A	-0.600032	8.42317	-7.19688	3.88929e-12	1.01314e-10	16.8255
CKMT2	-0.600013	3.3376	-3.46945	0.000587797	0.00214458	-1.33515
EFHA2	-0.599436	5.41466	-5.3862	1.33643e-07	1.30405e-06	6.65578
FNIP2	-0.599293	9.5083	-4.84374	1.92964e-06	1.39984e-05	4.08424
PPP1R3C	-0.59912	7.268	-4.29417	2.28361e-05	0.00012511	1.7232
POM121L10P	-0.598686	3.02634	-4.27881	2.4384e-05	0.000132388	1.66086
DRGX	-0.598618	1.3203	-2.99967	0.00289974	0.00861434	-2.8062
F10	-0.598534	5.28453	-4.19926	3.41431e-05	0.000177702	1.34118
EIF4EBP3	-0.598502	7.66178	-5.88712	9.3386e-09	1.18913e-07	9.23341
DHDH	-0.598239	4.58568	-3.60442	0.000359043	0.00139302	-0.87562
CACNB4	-0.598123	5.08333	-3.88325	0.000123585	0.000551024	0.124963
C5orf45	-0.597621	7.0443	-7.77658	8.73909e-14	3.22811e-12	20.5458
C21orf29	-0.597502	2.65191	-3.57807	0.000395788	0.00151523	-0.966614
DNAH7	-0.596782	4.63931	-3.43286	0.000670077	0.00240624	-1.45692
CACNG6	-0.596283	2.57078	-2.49141	0.0131943	0.031689	-4.16837
CHRM1	-0.596175	1.53132	-3.99275	7.98746e-05	0.000374545	0.536601
RHBDL1	-0.595872	6.03347	-3.52886	0.000474036	0.00177924	-1.13488
EMP2	-0.595795	12.0634	-6.0654	3.46722e-09	4.86526e-08	10.196
MUSK	-0.595764	1.34804	-4.63994	4.96103e-06	3.24525e-05	3.17942
DUSP26	-0.594103	2.99408	-4.02342	7.056e-05	0.000337034	0.653744
VWA5A	-0.59405	9.61803	-5.45138	9.55255e-08	9.58972e-07	6.98033
GPR123	-0.593803	1.05882	-3.98371	8.28359e-05	0.000386662	0.502225
BCHE	-0.593695	4.85156	-3.69122	0.000259396	0.00105409	-0.571493
ZNF441	-0.593658	6.67639	-8.2692	2.97826e-15	1.35083e-13	23.8644
AREG	-0.593639	8.24387	-2.43205	0.0155233	0.0363043	-4.31164
KBTBD11	-0.593597	7.61244	-4.21502	3.19535e-05	0.000167711	1.40408
LOC148696	-0.593313	1.72848	-4.48528	9.93741e-06	5.9902e-05	2.51569
LOC728392	-0.592979	6.1351	-5.36359	1.50044e-07	1.4544e-06	6.54394
NMNAT3	-0.592489	5.58822	-4.68551	4.0282e-06	2.69348e-05	3.37876
FCHO2	-0.592243	10.1514	-7.95968	2.52899e-14	9.93234e-13	21.7629
SORBS1	-0.592063	8.4948	-5.35277	1.58564e-07	1.52473e-06	6.49059
KLRG1	-0.59201	4.56668	-5.67892	2.88596e-08	3.24905e-07	8.13898
CCDC114	-0.591496	5.46596	-3.25309	0.00125466	0.00416575	-2.0376
TPT1	-0.591402	15.8532	-7.22686	3.21205e-12	8.5188e-11	17.0128
PARP15	-0.591229	5.44444	-3.70462	0.000246567	0.00100956	-0.523971
POU5F1B	-0.590961	3.28426	-4.0421	6.54015e-05	0.000315259	0.72551
TCTEX1D4	-0.590931	2.7783	-4.37525	1.6102e-05	9.17221e-05	2.05564
PTCH1	-0.590914	7.93475	-5.36134	1.51782e-07	1.46916e-06	6.53281
EPB49	-0.590447	9.156	-5.41178	1.17186e-07	1.15835e-06	6.78277
CIITA	-0.59042	8.93448	-4.44353	1.19485e-05	7.04099e-05	2.33991
C1orf210	-0.590418	8.76183	-5.8663	1.0469e-08	1.31108e-07	9.12249
C8orf42	-0.590223	8.75906	-5.32145	1.85981e-07	1.75624e-06	6.33658
CD300LF	-0.589719	6.97886	-4.21898	3.14249e-05	0.000165572	1.41991
SAMD11	-0.58949	5.96105	-3.73193	0.000222231	0.000921885	-0.426548
PPIEL	-0.58897	5.40422	-3.98989	8.08022e-05	0.000378548	0.525698
KRT1	-0.588651	1.77541	-3.64588	0.000307643	0.00122016	-0.731182
METRN	-0.588645	7.77013	-4.48674	9.87362e-06	5.9535e-05	2.52183
SLC5A7	-0.588623	1.27247	-3.39171	0.000775393	0.00272834	-1.59241
IL5RA	-0.588504	2.74012	-3.33561	0.000943987	0.00324437	-1.7747
C16orf54	-0.587395	6.6148	-4.47898	1.02188e-05	6.12741e-05	2.48905
C5orf41	-0.587241	8.19461	-8.23775	3.71025e-15	1.66078e-13	23.6484
CAPN12	-0.587156	8.53325	-4.57468	6.66642e-06	4.20776e-05	2.89691
ADAMTS17	-0.587071	4.60131	-4.00564	7.58262e-05	0.00035843	0.585731
LRRC67	-0.586886	0.969306	-4.39547	1.47462e-05	8.50863e-05	2.13941
CPNE7	-0.586723	6.00412	-3.21391	0.00143326	0.00467888	-2.16027
RALGPS1	-0.586636	8.0125	-6.49468	2.91319e-10	5.27591e-09	12.6078
C14orf73	-0.586533	3.54341	-3.51159	0.000504773	0.00187776	-1.19342
WNT2B	-0.586397	3.79936	-5.8499	1.1452e-08	1.41946e-07	9.03537
MRC1	-0.585946	9.80602	-3.42917	0.000678952	0.00243172	-1.46914
CEACAM21	-0.58591	4.85699	-4.21039	3.25831e-05	0.000170709	1.38556
SLC7A4	-0.585861	4.03738	-2.4516	0.0147186	0.0347355	-4.2648
HMCN1	-0.585747	8.8134	-4.10574	5.03893e-05	0.000249525	0.972248
TREH	-0.585644	1.16202	-3.51972	0.00049009	0.00183045	-1.16592
IER5L	0.585023	8.3418	4.53075	8.1179e-06	5.03555e-05	2.70873
LOC285548	0.585915	0.799385	4.97777	1.01886e-06	7.92099e-06	4.69772
TFR2	0.586166	5.29543	4.02484	7.01536e-05	0.000335328	0.659203
ANXA13	0.586379	1.9019	2.5528	0.0111171	0.0273241	-4.01667
FHOD3	0.586662	6.52358	3.07218	0.00229442	0.00703367	-2.59229
MYO19	0.587027	9.77703	8.90351	3.16747e-17	1.81335e-15	28.3344
GAGE2A	0.587553	0.479514	3.07358	0.00228397	0.00700849	-2.58811
ATP8B3	0.58771	5.58785	3.32524	0.000978635	0.00334718	-1.80806
CCT5	0.587937	12.4272	8.85839	4.40581e-17	2.47461e-15	28.0095
PSMD11	0.587957	10.5109	10.6208	5.59065e-23	5.07141e-21	41.4
NPC1L1	0.587958	3.65324	2.33477	0.0201301	0.0452658	-4.53921
ACAN	0.588485	5.36342	3.09394	0.00213688	0.00660358	-2.52716
C1orf182	0.589483	2.72232	4.15586	4.09384e-05	0.000208413	1.16904
POP1	0.589914	7.41257	9.29566	1.72566e-18	1.09869e-16	31.2008
POU3F2	0.590953	2.25845	1.98647	0.047774	0.0939873	-5.27995
A4GALT	0.591534	8.33502	4.96929	1.06131e-06	8.20433e-06	4.65848
THOC4	0.591536	10.1654	9.33697	1.26474e-18	8.17929e-17	31.507
ZNF98	0.591632	1.66576	3.11774	0.00197601	0.00617156	-2.45541
MMP14	0.592359	12.4548	5.65502	3.27842e-08	3.65078e-07	8.01544
TRIM59	0.592728	7.7532	6.84839	3.44753e-11	7.51891e-10	14.6912
CCRN4L	0.592861	6.54736	7.75947	9.80303e-14	3.57601e-12	20.433
B3GALNT1	0.593239	7.91139	5.11597	5.19739e-07	4.38123e-06	5.34549
CHRNB2	0.593269	2.24336	3.77896	0.000185563	0.000786483	-0.257311
BRSK1	0.593422	5.57657	3.74757	0.000209339	0.000874242	-0.370485
ACBD7	0.593635	5.27811	4.00145	7.71197e-05	0.000363372	0.569752
TARS	0.593966	10.9728	9.05193	1.06218e-17	6.34864e-16	29.4104
MPHOSPH9	0.594726	7.55218	7.19221	4.00674e-12	1.03846e-10	16.7963
SLC1A6	0.594908	0.741491	3.93935	9.89439e-05	0.000452981	0.334544
NAA11	0.595121	0.371178	3.99373	7.95613e-05	0.000373498	0.540313
SPANXC	0.595219	0.437113	4.14991	4.19645e-05	0.000212949	1.14557
ISX	0.595652	1.01245	2.76485	0.00600181	0.0161495	-3.46551
CHST11	0.596698	8.0076	5.59723	4.45464e-08	4.82688e-07	7.71849
TDRD5	0.596788	4.28948	1.98175	0.0483022	0.0949236	-5.28918
KLHL5	0.596973	9.76289	6.77149	5.52154e-11	1.16578e-09	14.2311
SYNGR3	0.597429	5.51593	3.59612	0.000370249	0.00142974	-0.90433
DTYMK	0.597539	9.22372	8.43579	9.21665e-16	4.42507e-14	25.0176
DDX11	0.597564	8.90657	6.19684	1.64628e-09	2.49264e-08	10.9206
C4orf21	0.598916	6.12379	6.67535	9.89499e-11	1.9927e-09	13.6614
KIF5A	0.599035	2.48384	2.95157	0.00337857	0.00981495	-2.94541
LHX1	0.599053	0.90579	3.39429	0.000768364	0.00270796	-1.58397
ZNF300	0.600704	6.06108	4.0168	7.24791e-05	0.000344835	0.628385
SOX11	0.600744	3.58823	2.28207	0.0230949	0.0509545	-4.65873
SYT1	0.601238	6.12846	2.7228	0.00680295	0.0179333	-3.57816
PTGS2	0.601841	9.58742	2.67254	0.00788633	0.020401	-3.71063
MAP1B	0.602851	9.45973	3.80578	0.000167286	0.000717776	-0.1599
BVES	0.602856	5.5899	5.07025	6.50423e-07	5.33159e-06	5.12951
2022-09-03	0.603268	6.43751	3.23445	0.00133692	0.00440082	-2.09616
SERPINE1	0.603725	10.5759	3.79955	0.000171376	0.000733944	-0.182601
SP9	0.604877	0.489844	4.90414	1.44955e-06	1.08141e-05	4.3589
DSCAM	0.604985	1.41986	3.47292	0.000580515	0.00212119	-1.32355
ZIC1	0.60499	1.37841	2.39789	0.0170218	0.0392849	-4.39256
OTX1	0.605034	5.70315	4.66434	4.43839e-06	2.92954e-05	3.28594
SALL1	0.60531	2.27036	2.09573	0.036836	0.0755025	-5.06009
SSX1	0.605421	0.662427	3.25051	0.00126576	0.00419691	-2.04572
F12	0.605811	6.14439	3.92131	0.000106308	0.000482919	0.266856
CSRP2	0.607534	7.6209	5.973	5.81066e-09	7.72532e-08	9.69421
GJB3	0.607637	6.26096	2.10747	0.0357995	0.0736504	-5.03579
LIPK	0.608063	0.802264	4.23498	2.93719e-05	0.000156363	1.48406
PCDHB2	0.608268	7.12688	3.66254	0.000289013	0.00115611	-0.672727
UNC5D	0.608729	1.26226	2.86224	0.00446408	0.0124982	-3.19827
MOCOS	0.609356	7.53103	4.76283	2.81832e-06	1.96258e-05	3.72092
INHBA	0.609529	7.41253	3.78806	0.000179156	0.000763751	-0.224311
GPR1	0.609946	3.20232	3.5163	0.00049621	0.00184859	-1.17748
NRM	0.609966	8.26439	7.99847	1.93988e-14	7.79795e-13	22.0234
SLCO1A2	0.610664	2.21207	2.39065	0.0173557	0.0399381	-4.40958
CDK6	0.611028	8.87783	4.94707	1.18081e-06	9.05644e-06	4.55591
IGFBP3	0.611197	12.2595	4.10743	5.00399e-05	0.000248034	0.978838
SLC12A8	0.611295	8.72023	6.27961	1.0236e-09	1.6356e-08	11.3832
SLCO5A1	0.611755	4.30339	3.55073	0.000437629	0.00165838	-1.06038
PPAT	0.612849	8.60151	8.28225	2.71833e-15	1.23566e-13	23.9542
PPIL5	0.612966	7.58356	8.31836	2.11013e-15	9.74319e-14	24.2032
SCD	0.612988	12.8519	5.45144	9.54959e-08	9.58972e-07	6.98063
GDF1	0.613244	1.31911	4.09009	5.37425e-05	0.000263898	0.911255
ABCA12	0.61349	6.48081	2.15997	0.0314653	0.0661813	-4.92549
ARL9	0.613708	2.7615	3.63128	0.000324903	0.00127798	-0.782235
GNPNAT1	0.613886	10.1469	7.84616	5.46761e-14	2.06811e-12	21.006
HOXB6	0.614126	6.64266	3.60772	0.000354674	0.00137712	-0.864182
WHSC1	0.61429	10.7332	9.08457	8.34067e-18	5.04401e-16	29.6485
PRKCG	0.614495	1.61667	3.97052	8.73437e-05	0.000405325	0.452202
UCA1	0.615707	3.30964	2.16332	0.0312049	0.0657011	-4.91837
TMED7-TICAM2	0.615903	6.55662	4.04529	6.45568e-05	0.000311627	0.737801
KLK2	0.616244	0.737361	5.45095	9.57353e-08	9.6021e-07	6.97821
HIST1H2BH	0.616601	2.12362	3.79403	0.000175071	0.000747892	-0.202642
PPT2	0.61702	7.70183	7.08425	7.93929e-12	1.94442e-10	16.1271
IFNE	0.617837	1.33145	3.69454	0.000256159	0.00104279	-0.559728
PRSS1	0.618315	2.59492	2.0874	0.037587	0.076796	-5.07726
IL22RA1	0.619459	5.04002	2.95989	0.00329092	0.00959568	-2.92149
CTPS	0.619676	9.41131	8.83644	5.17108e-17	2.87296e-15	27.8518
TRPV3	0.619727	2.47755	3.87661	0.000126858	0.000564146	0.100346
LHX8	0.619793	0.686792	3.78553	0.000180916	0.000769815	-0.233495
SERPINB7	0.620116	2.20574	2.56998	0.0105907	0.0261747	-3.97359
NAT8L	0.620312	3.91503	2.94669	0.00343097	0.00994745	-2.95941
C14orf145	0.620535	6.42812	6.606	1.50157e-10	2.89321e-09	13.2543
B4GALT6	0.621005	6.16291	4.49351	9.58163e-06	5.80991e-05	2.55048
GABRG2	0.621976	0.847178	3.12742	0.00191387	0.0060068	-2.4261
FRMD5	0.62288	5.49562	3.51892	0.000491503	0.00183472	-1.1686
FBXO32	0.623241	8.75762	4.78555	2.5353e-06	1.78551e-05	3.82238
BHMT2	0.624226	6.00245	2.06304	0.0398589	0.0806899	-5.12709
UPK2	0.624461	2.25622	3.45047	0.000629235	0.00227713	-1.39849
MURC	0.624612	3.28312	5.89161	9.11082e-09	1.16374e-07	9.25738
CREG2	0.625444	1.73557	3.61683	0.000342866	0.00133964	-0.83254
EPHB1	0.62663	4.9151	3.26564	0.00120199	0.00400617	-1.99802
PCDHA5	0.627149	3.27354	3.62267	0.000335494	0.0013151	-0.812224
LHFPL5	0.627554	1.72422	4.41575	1.34962e-05	7.85816e-05	2.22381
DDX39	0.628231	9.97367	9.45862	5.04117e-19	3.41086e-17	32.4136
LHX5	0.628614	0.904911	4.57253	6.7311e-06	4.24598e-05	2.88768
RNF157	0.628809	6.54169	4.00123	7.71894e-05	0.000363533	0.568899
MEST	0.628983	10.473	7.56395	3.59959e-13	1.15125e-11	19.1572
RANBP1	0.629864	9.94332	10.9446	4.02052e-24	3.96273e-22	44.0002
PNCK	0.630039	2.81304	2.89126	0.00408086	0.0115571	-3.11694
TMEM194A	0.63019	9.19274	8.56132	3.77136e-16	1.88942e-14	25.8965
RAET1E	0.630431	3.66692	3.33395	0.000949456	0.00326043	-1.78005
CCL8	0.631148	5.6944	3.37163	0.000832233	0.00290213	-1.658
MCM5	0.631429	10.1273	10.3954	3.41206e-22	2.9515e-20	39.6139
KCNJ10	0.632156	4.10566	3.5021	0.000522464	0.00193655	-1.2255
ASNS	0.635115	9.36242	6.56789	1.8857e-10	3.55319e-09	13.032
NKX6-1	0.635731	1.21148	4.59926	5.96669e-06	3.81544e-05	3.0029
CPXM1	0.636044	7.65812	4.30029	2.22454e-05	0.000122233	1.74812
MCM3	0.636413	10.934	10.447	2.25818e-22	1.99547e-20	40.0214
OSTalpha	0.636498	4.0252	3.47843	0.000569115	0.00208608	-1.3051
SCN3A	0.636834	3.77904	2.78743	0.00560778	0.0152252	-3.40434
ANKRD32	0.638142	7.38507	6.89852	2.53073e-11	5.6394e-10	14.9934
WIT1	0.63837	1.35529	4.57917	6.53301e-06	4.13119e-05	2.91623
RPLP0P2	0.638793	6.24211	4.48692	9.86555e-06	5.95039e-05	2.52261
INPP4B	0.639268	7.48608	4.131	4.53936e-05	0.000227868	1.07114
KRT78	0.639286	1.69808	3.65964	0.000292178	0.00116626	-0.682921
C1QTNF6	0.639946	9.09855	5.78699	1.61305e-08	1.92677e-07	8.703
GEN1	0.640413	7.98632	9.37073	9.80478e-19	6.36101e-17	31.7579
PDSS1	0.640775	6.50802	8.77762	7.93377e-17	4.29156e-15	27.4305
RHBG	0.640837	2.93013	3.59302	0.00037453	0.00144382	-0.915066
CEP152	0.641034	6.3457	7.37284	1.25552e-12	3.64066e-11	17.9327
PAGE1	0.641282	0.556352	3.67143	0.000279509	0.00112335	-0.641429
CDKN2BAS	0.641392	2.94298	3.7848	0.000181428	0.000771833	-0.23615
CLTCL1	0.642042	6.10255	5.75724	1.89478e-08	2.22735e-07	8.54687
MB	0.642222	6.52612	2.92187	0.00370931	0.0106401	-3.03031
RFC5	0.642277	8.36319	9.77261	4.5517e-20	3.35663e-18	34.7849
C6orf167	0.642946	7.60306	8.80217	6.63713e-17	3.60922e-15	27.6061
GALNT6	0.644688	9.72664	4.07545	5.70709e-05	0.00027864	0.854386
PHF19	0.644955	9.16092	9.39838	7.9567e-19	5.21151e-17	31.9638
SLC13A5	0.645186	2.02764	2.91177	0.00382831	0.0109325	-3.05898
NUDT1	0.645995	7.91683	9.16346	4.64054e-18	2.85693e-16	30.2261
PAICS	0.646104	11.334	9.63794	1.28362e-19	9.0743e-18	33.7624
RTBDN	0.646567	2.18913	3.00913	0.00281322	0.00838771	-2.77857
SRXN1	0.646951	10.653	4.19379	3.49371e-05	0.00018106	1.31937
RHEBL1	0.647071	4.79955	5.35483	1.56906e-07	1.51091e-06	6.50075
CCL11	0.64709	4.47315	3.26027	0.0012243	0.00407522	-2.01499
ADAMTS3	0.647493	5.20679	4.33547	1.91251e-05	0.000106806	1.89187
UGT3A1	0.647959	0.947951	2.79595	0.00546528	0.0148856	-3.38113
CDK5R1	0.648031	6.69635	5.95052	6.58249e-09	8.68948e-08	9.57305
CT45A5	0.648136	0.659028	3.47998	0.000565939	0.00207666	-1.29989
C17orf93	0.648375	1.00533	3.96945	8.772e-05	0.000406866	0.448144
SUV39H2	0.64855	7.58596	9.30827	1.56965e-18	1.00876e-16	31.2941
KCNH5	0.648588	0.538988	4.95821	1.11931e-06	8.6267e-06	4.60732
CDK2	0.649174	9.42534	10.9892	2.79014e-24	2.80395e-22	44.3611
MMP3	0.649394	3.42599	2.63779	0.0087237	0.0222471	-3.80084
DCAF4L2	0.650421	0.584953	3.55965	0.000423533	0.00160943	-1.02984
C19orf26	0.65206	4.11421	4.31564	2.08288e-05	0.000115253	1.81069
GPR137C	0.652693	5.19911	5.45201	9.52108e-08	9.57291e-07	6.98352
PAQR9	0.65273	0.471716	5.43133	1.05957e-07	1.0555e-06	6.88013
LOC100133469	0.652861	0.754747	3.21408	0.00143244	0.00467693	-2.15974
LRFN4	0.652886	8.29999	5.23894	2.8206e-07	2.54961e-06	5.93464
SYCP2L	0.653331	2.90335	2.85459	0.00457044	0.0127394	-3.21958
FGD1	0.653703	7.701	6.26307	1.12604e-09	1.78124e-08	11.2903
TLL2	0.654524	3.263	3.94942	9.50463e-05	0.000437974	0.372453
FIGNL1	0.654965	8.31524	8.50928	5.46775e-16	2.69457e-14	25.5311
SLC25A21	0.655312	3.57595	3.77154	0.000190937	0.000807257	-0.284119
SUV39H1	0.656418	7.95876	9.9737	9.54001e-21	7.19043e-19	36.3264
MCHR1	0.656594	3.54773	4.21545	3.18954e-05	0.000167449	1.40581
CTXN1	0.656692	6.70656	4.63486	5.07723e-06	3.31028e-05	3.15727
MASTL	0.656846	8.30615	9.99069	8.35398e-21	6.34315e-19	36.4574
EIF2C2	0.657017	8.03056	9.07816	8.74652e-18	5.27389e-16	29.6017
PAGE2	0.658589	0.744384	2.82391	0.00502046	0.0138098	-3.3045
VRK1	0.658677	7.9281	9.55726	2.37967e-19	1.65375e-17	33.1537
FAM57B	0.658702	1.7218	4.61687	5.50951e-06	3.5519e-05	3.07912
NEB	0.659329	4.98533	3.07648	0.00226249	0.00694986	-2.57946
P2RY6	0.660451	7.93324	4.09657	5.23282e-05	0.000257694	0.936501
TUBG1	0.661278	10.0255	10.9833	2.92907e-24	2.92922e-22	44.3131
SC65	0.661316	9.45643	7.25589	2.66762e-12	7.17702e-11	17.1946
BCL2L10	0.664509	2.12522	3.91551	0.000108784	0.00049264	0.245149
COL5A3	0.664843	7.88901	4.28865	2.33807e-05	0.000127651	1.70079
BARD1	0.665902	6.33221	6.40794	4.85434e-10	8.34889e-09	12.11
TUBA3C	0.667	0.70502	3.35904	0.000869789	0.00301463	-1.6989
PLIN2	0.667012	10.4232	5.80319	1.47725e-08	1.78462e-07	8.78832
TMEM189-UBE2V1	0.6676	1.21029	3.92042	0.000106684	0.000484309	0.263521
ARID3A	0.667717	6.94543	6.49445	2.9171e-10	5.27832e-09	12.6065
TMEM200C	0.667795	3.10731	4.31927	2.05067e-05	0.000113685	1.82552
HMX2	0.668953	0.54897	5.69969	2.58239e-08	2.93956e-07	8.2467
IRX4	0.669021	0.753191	3.72018	0.000232409	0.00095829	-0.468541
CHST6	0.669245	6.80344	3.47123	0.000584051	0.00213244	-1.3292
NIPAL4	0.67009	3.21177	3.76384	0.000196675	0.000828784	-0.31192
LINGO2	0.670645	1.27557	4.1159	4.83203e-05	0.000240324	1.01195
ZFHX4	0.670876	4.79671	3.62152	0.00033694	0.00131876	-0.816246
EIF3C	0.670892	7.69312	4.55237	7.36929e-06	4.61588e-05	2.80113
POLE	0.670975	9.5599	8.80218	6.63685e-17	3.60922e-15	27.6062
UGT3A2	0.671046	1.69396	3.85118	0.000140169	0.000615597	0.00641999
AURKAPS1	0.671221	3.80826	6.76439	5.76559e-11	1.21107e-09	14.1888
PDE6A	0.671603	2.38359	4.78641	2.52504e-06	1.78012e-05	3.82627
FFAR2	0.672235	4.3867	3.48301	0.000559782	0.00205591	-1.28972
MGC45800	0.673044	2.57889	4.14614	4.26281e-05	0.000215836	1.1307
PKIB	0.673058	7.33475	3.73139	0.000222689	0.000923227	-0.428481
ZNF280B	0.673196	5.69003	3.9206	0.000106608	0.000484176	0.264197
SIX2	0.673358	5.24523	2.50553	0.0126879	0.0306776	-4.13378
C14orf80	0.673514	7.52589	8.00706	1.82906e-14	7.38139e-13	22.0811
CNTNAP4	0.67358	0.956143	4.12875	4.58183e-05	0.000229663	1.06232
POLA2	0.673624	8.58406	11.6784	9.05969e-27	1.06133e-24	50.0246
LRP12	0.673699	8.31511	6.28207	1.00918e-09	1.61761e-08	11.397
COL5A2	0.674525	11.5131	4.90657	1.43289e-06	1.07171e-05	4.37001
RGS17	0.674768	5.05497	3.13706	0.00185374	0.0058422	-2.39681
DSC2	0.674846	9.67017	5.60501	4.27523e-08	4.64968e-07	7.75829
XG	0.675439	2.75122	3.5977	0.000368098	0.0014225	-0.898887
ZWILCH	0.676315	8.35698	10.8073	1.23346e-23	1.15996e-21	42.8927
C6orf150	0.676764	6.83638	7.19488	3.93907e-12	1.02221e-10	16.813
COL22A1	0.676995	4.8739	3.22647	0.00137359	0.00450704	-2.12109
VAX1	0.677064	0.582503	4.51283	8.7933e-06	5.40058e-05	2.63243
LOC440173	0.677265	2.49232	2.92231	0.00370416	0.0106283	-3.02905
SRGAP1	0.677661	8.07067	6.32821	7.72674e-10	1.27132e-08	11.6571
PCDHA1	0.677827	3.61011	3.05304	0.00244173	0.00742258	-2.64921
MAGEB1	0.678013	0.600341	4.07993	5.60317e-05	0.000274219	0.871777
SSTR2	0.678075	4.40331	5.02014	8.30166e-07	6.61712e-06	4.8947
BOP1	0.678107	8.16867	5.68047	2.8622e-08	3.22406e-07	8.147
GMPS	0.678214	10.0844	10.9112	5.2863e-24	5.18538e-22	43.7298
TRIB3	0.678744	9.38469	6.49626	2.88608e-10	5.23143e-09	12.6169
FANCG	0.678879	8.2812	10.6484	4.47379e-23	4.09451e-21	41.6201
PPP1R3G	0.678937	4.81351	4.74352	3.08261e-06	2.12568e-05	3.63502
CSE1L	0.679831	10.8869	11.1934	5.19491e-25	5.43372e-23	46.0222
UPK1B	0.680166	2.22878	2.07452	0.0387741	0.0788677	-5.10368
HIST2H3C	0.68076	2.22297	5.05591	6.97587e-07	5.6796e-06	5.06212
CENPL	0.68093	7.47928	9.65286	1.1447e-19	8.12026e-18	33.8753
HSF2BP	0.68123	4.57945	5.55883	5.45398e-08	5.78139e-07	7.52253
SNAI1	0.681325	6.58161	5.5583	5.46919e-08	5.79153e-07	7.51984
ALDH1L2	0.682161	7.47416	4.75479	2.92565e-06	2.02699e-05	3.6851
CALCB	0.682359	1.24351	3.05205	0.00244963	0.00744328	-2.65217
C20orf70	0.68326	3.21627	2.22564	0.026686	0.0574613	-4.78379
TEX19	0.683617	1.81234	3.56705	0.00041218	0.00157153	-1.00449
ACTL8	0.684398	1.24092	3.24993	0.00126827	0.0042025	-2.04755
BAG2	0.684865	8.25156	5.7097	2.44739e-08	2.801e-07	8.29875
TUSC3	0.685438	8.94908	4.01094	7.42174e-05	0.000351962	0.605991
H2AFZ	0.685739	11.6734	10.718	2.54741e-23	2.37384e-21	42.1763
SIM1	0.686451	0.646237	5.1054	5.47471e-07	4.5755e-06	5.29542
BASP1	0.686753	10.1299	4.40195	1.43354e-05	8.29025e-05	2.16633
GAP43	0.687102	2.47841	3.72172	0.000231054	0.000954046	-0.463058
POLR3G	0.687269	6.06456	6.41347	4.6994e-10	8.10964e-09	12.1416
PYGL	0.687637	10.1672	6.12782	2.43788e-09	3.51965e-08	10.5386
HIST1H2BJ	0.687692	4.61671	4.14672	4.25253e-05	0.000215368	1.13299
MMD	0.688352	8.9437	6.40374	4.97526e-10	8.53099e-09	12.086
GATSL1	0.688681	3.59778	6.45666	3.64622e-10	6.43297e-09	12.3889
IGFBP1	0.689966	2.28122	2.61876	0.00921533	0.0233124	-3.84976
F5	0.69009	6.96209	3.04175	0.00253267	0.00766009	-2.68264
FZD10	0.690098	4.6816	2.63842	0.00870787	0.0222178	-3.79922
QPCT	0.690185	8.76036	3.23648	0.0013277	0.00437256	-2.08978
TOPBP1	0.690377	9.64122	10.5189	1.26953e-22	1.13159e-20	40.5901
FOXL2	0.690566	0.970818	4.13413	4.48085e-05	0.000225262	1.08343
KCP	0.69091	4.54534	3.79528	0.00017423	0.00074492	-0.198118
TFRC	0.691652	11.2724	6.2627	1.12841e-09	1.78363e-08	11.2882
SFRS13B	0.692182	4.78493	4.42953	1.2706e-05	7.44669e-05	2.28131
PCNA	0.692325	10.7984	10.2481	1.10087e-21	8.95591e-20	38.4575
EPHA7	0.6925	3.21774	2.8228	0.00503757	0.0138513	-3.30757
CCL20	0.692681	8.00565	2.85923	0.00450568	0.0125932	-3.20667
MMP9	0.692901	10.1236	3.84448	0.000143895	0.000629803	-0.0182669
GMNN	0.69345	8.4429	8.9708	1.93259e-17	1.12878e-15	28.8209
EYA2	0.693795	6.43326	2.82259	0.00504077	0.0138582	-3.30815
CHTF18	0.693856	8.13419	7.14393	5.44491e-12	1.3747e-10	16.4961
TSKU	0.693889	10.2855	5.68372	2.81285e-08	3.1772e-07	8.16385
DNAJC22	0.694145	5.5513	3.47767	0.000570663	0.00209063	-1.30763
PFKP	0.696543	11.3564	5.49862	7.474e-08	7.68428e-07	7.21764
PMAIP1	0.697032	8.26563	4.75677	2.89878e-06	2.01109e-05	3.69395
PACSIN1	0.697642	4.88263	4.18055	3.69298e-05	0.000190321	1.26675
NDRG4	0.698314	6.58661	4.75627	2.90557e-06	2.01512e-05	3.6917
NUP155	0.698542	9.25033	8.69902	1.40186e-16	7.40709e-15	26.8702
PSG3	0.698786	0.655183	3.98447	8.25823e-05	0.000385609	0.505121
GAGE2B	0.69916	0.478196	3.47741	0.000571196	0.00209215	-1.3085
MAP6D1	0.700286	5.26446	6.57972	1.75713e-10	3.32316e-09	13.1009
CNGB3	0.700847	1.53704	3.44302	0.000646207	0.00233032	-1.42322
PLEKHH1	0.700908	6.35365	3.77411	0.000189063	0.000799833	-0.274862
MFAP5	0.701506	5.51481	2.85191	0.0046082	0.012825	-3.22703
ADAMTS6	0.701663	4.76762	5.46776	8.77502e-08	8.88817e-07	7.06242
DDN	0.702373	3.17757	4.47144	1.05651e-05	6.31842e-05	2.45725
DSG3	0.702531	1.75478	3.01054	0.0028005	0.00835452	-2.77444
C12orf36	0.702542	2.28801	2.49122	0.0132012	0.031698	-4.16883
LEP	0.702812	2.13593	3.59998	0.000365006	0.00141215	-0.891008
SYNGR4	0.702988	1.98934	4.58676	6.31318e-06	4.00701e-05	2.94894
TRIM16L	0.703719	7.58525	4.10762	5.00007e-05	0.000247959	0.979581
TUBA1B	0.703929	14.0605	11.8307	2.50216e-27	3.05338e-25	51.2969
SSX2IP	0.704387	8.43986	8.85253	4.59848e-17	2.56876e-15	27.9674
PFKFB4	0.704489	7.82363	6.16692	1.95258e-09	2.88192e-08	10.7545
C13orf34	0.705064	7.38103	9.72084	6.7867e-20	4.93384e-18	34.3909
C19orf40	0.705428	5.63426	8.17629	5.69157e-15	2.48262e-13	23.2279
C21orf45	0.705724	7.87635	11.2682	2.79489e-25	2.9999e-23	46.6348
DKK1	0.705749	5.65096	2.15765	0.0316466	0.066521	-4.93042
TMPO	0.706459	10.6507	10.2806	8.5066e-22	6.97575e-20	38.712
EPT1	0.706541	10.109	10.1453	2.48033e-21	1.94081e-19	37.6557
MAMSTR	0.706594	4.57757	5.73505	2.13564e-08	2.475e-07	8.43084
TUBA1C	0.707357	12.4703	10.3394	5.33003e-22	4.49675e-20	39.1735
H2AFX	0.707448	9.80101	9.88857	1.85251e-20	1.38103e-18	35.6716
PLAU	0.707883	11.0604	4.05003	6.33218e-05	0.000306604	0.756067
EPHB2	0.707921	8.96884	4.82906	2.06779e-06	1.489e-05	4.01789
TEAD4	0.708084	7.7955	8.39616	1.2199e-15	5.77579e-14	24.7419
CGREF1	0.708765	6.09123	3.27835	0.00115073	0.00385852	-1.95778
HMGB3	0.708816	12.0046	4.82993	2.05934e-06	1.48395e-05	4.02182
S100A9	0.709251	11.0913	2.98362	0.00305207	0.00899777	-2.85287
DNMT1	0.709311	10.582	10.3864	3.66485e-22	3.15686e-20	39.5433
TMEFF1	0.709758	5.71943	6.4656	3.45895e-10	6.12894e-09	12.4404
KLHL31	0.71046	3.98243	4.91751	1.36009e-06	1.02361e-05	4.4201
GAGE1	0.710605	0.478803	3.82313	0.000156386	0.000676241	-0.0965566
HTR3A	0.711917	5.53696	2.52071	0.0121634	0.0296083	-4.09641
TNS4	0.712741	7.34987	2.46714	0.0141061	0.0335414	-4.22735
TNC	0.712853	11.6108	3.41682	0.000709438	0.00252534	-1.50993
DSN1	0.712927	8.79528	10.8964	5.96469e-24	5.79536e-22	43.6105
RUNDC3A	0.713923	3.64227	3.67038	0.000280618	0.0011267	-0.645136
IGSF9	0.71457	8.56839	4.67027	4.31963e-06	2.86128e-05	3.3119
NPW	0.714834	3.88575	2.59479	0.00986985	0.0246969	-3.9109
HK2	0.714901	10.3191	5.4886	7.87438e-08	8.05954e-07	7.16716
SLC16A14	0.7163	8.30555	3.30028	0.00106703	0.00361693	-1.88802
LRP8	0.71635	7.69706	6.09816	2.88306e-09	4.1017e-08	10.3754
SCG3	0.717651	2.42789	3.35997	0.000866968	0.00300536	-1.69589
SYT14	0.717977	1.47451	3.55926	0.000424138	0.00161143	-1.03117
PADI1	0.719031	3.23533	2.49493	0.0130663	0.0314293	-4.15975
TUBB	0.719411	13.9923	11.9308	1.07075e-27	1.34672e-25	52.1362
LOC100190940	0.719817	1.76471	2.34258	0.0197203	0.0445396	-4.52127
FBXO45	0.720913	8.9213	11.3604	1.29901e-25	1.43951e-23	47.3921
NCAPD3	0.722472	9.19796	10.141	2.56641e-21	2.00053e-19	37.6221
CECR7	0.722508	3.66906	3.30208	0.0010604	0.00359682	-1.88226
SIX3	0.722613	1.60514	3.53678	0.000460544	0.00173336	-1.10797
NKX1-2	0.722694	0.811413	5.60747	4.21999e-08	4.59448e-07	7.77089
TMEM132A	0.724588	9.88629	6.45368	3.71064e-10	6.53538e-09	12.3719
IP6K3	0.72463	4.48982	2.76101	0.00607121	0.0162871	-3.47586
SASS6	0.725909	7.10089	9.51013	3.40829e-19	2.34474e-17	32.7995
TMEM145	0.726032	2.56421	4.17468	3.78468e-05	0.000194509	1.24349
BAGE	0.726072	0.528037	4.70907	3.61462e-06	2.44163e-05	3.4825
LOC642587	0.726101	3.21477	2.70917	0.00708256	0.0185772	-3.61431
TGM5	0.726317	1.53886	4.08439	5.50166e-05	0.000269638	0.889078
POU4F1	0.727209	2.68564	2.94721	0.00342534	0.00993392	-2.95792
ADAMDEC1	0.727727	6.75681	3.1104	0.00202444	0.00630362	-2.47762
VCX3A	0.728395	1.4225	3.42981	0.000677393	0.00242784	-1.467
ECE2	0.728707	7.93478	7.9086	3.58112e-14	1.38784e-12	21.4214
SLC38A1	0.729958	10.855	6.08612	3.08566e-09	4.37476e-08	10.3094
HMGB2	0.730501	10.6856	9.33315	1.3016e-18	8.39121e-17	31.4787
CPD	0.730831	12.414	6.85017	3.40981e-11	7.44457e-10	14.702
PNPLA3	0.731063	3.15725	4.13476	4.46908e-05	0.0002248	1.08592
GFAP	0.732842	2.86945	3.83981	0.000146545	0.00063976	-0.0354302
TMEM48	0.733674	8.25237	10.0306	6.11384e-21	4.65947e-19	36.7654
B3GNT4	0.734304	4.40662	3.843	0.000144726	0.000633035	-0.0236842
GTSF1	0.735828	2.88472	3.02656	0.00265997	0.0079959	-2.72744
GAGE12J	0.735906	0.559907	3.92806	0.000103491	0.000471795	0.292176
TMEM45A	0.736617	8.52819	4.4347	1.2421e-05	7.29425e-05	2.30294
DIO2	0.737572	7.28373	4.00766	7.52089e-05	0.000356169	0.593453
LOC148709	0.738513	3.40294	5.01757	8.40572e-07	6.68966e-06	4.88271
ADA	0.738677	7.19933	6.73094	7.06686e-11	1.46263e-09	13.9901
SERPINA5	0.738776	4.34978	2.90812	0.00387216	0.0110408	-3.06932
NETO2	0.739286	8.85329	6.40341	4.98477e-10	8.53741e-09	12.0841
MEX3A	0.739512	8.71427	4.81139	2.24658e-06	1.6031e-05	3.93833
HOXA11AS	0.739822	1.14629	4.56282	7.03156e-06	4.42055e-05	2.84595
RGS20	0.74024	3.83242	3.39092	0.000777564	0.00273475	-1.59501
SPOCD1	0.740391	6.83048	4.50511	9.10046e-06	5.5576e-05	2.59965
SLAMF9	0.741254	3.65115	4.21744	3.16294e-05	0.000166351	1.41376
KISS1R	0.741518	3.68383	3.36257	0.000859112	0.00298115	-1.68746
ALPK2	0.741852	4.5375	4.19449	3.48337e-05	0.00018068	1.32218
ARL14	0.742313	2.99962	2.71416	0.00697897	0.0183431	-3.60109
PRKDC	0.742403	12.0111	9.68975	8.62177e-20	6.20192e-18	34.1548
RACGAP1P	0.742494	1.71538	8.1474	6.95471e-15	2.98907e-13	23.031
MED12L	0.742614	2.66787	4.72695	3.32837e-06	2.27374e-05	3.56153
CGA	0.742732	1.52514	2.37903	0.0179031	0.0410046	-4.43678
KCNG1	0.743003	2.57309	4.03854	6.63563e-05	0.000319186	0.711807
FOXD3	0.743675	1.7016	4.2297	3.00353e-05	0.000159498	1.46285
ITGA5	0.743877	10.8815	6.91199	2.32841e-11	5.22261e-10	15.0748
STEAP2	0.744942	8.97952	4.73205	3.25074e-06	2.22442e-05	3.58414
COL1A1	0.744952	15.1743	4.63533	5.06627e-06	3.30565e-05	3.15934
ZIC2	0.745427	3.23437	2.62227	0.00912268	0.0231065	-3.84075
GRM5	0.745509	3.17883	3.47709	0.000571871	0.00209356	-1.3096
HOXA9	0.745519	2.74879	4.27899	2.43658e-05	0.000132324	1.66157
GPR63	0.746037	2.68332	5.82548	1.30848e-08	1.60054e-07	8.90603
BDKRB1	0.747771	4.18756	4.5507	7.42467e-06	4.64348e-05	2.79398
S100A7	0.748101	1.32272	3.11248	0.00201058	0.00626616	-2.47132
CKAP2	0.74978	8.99998	10.3349	5.5266e-22	4.64348e-20	39.1378
CCDC18	0.750033	5.61848	7.6557	1.96054e-13	6.72125e-12	19.7531
CKS2	0.750712	8.98591	7.17537	4.46e-12	1.14579e-10	16.6914
VCAN	0.751055	11.7396	5.07788	6.26606e-07	5.15078e-06	5.16542
KRT83	0.751348	2.06293	3.39295	0.000772002	0.00271852	-1.58835
CD109	0.753894	8.77147	4.57084	6.78255e-06	4.27449e-05	2.8804
GAPDH	0.754489	15.6358	9.39128	8.39495e-19	5.48105e-17	31.9109
RFC3	0.755055	8.13766	9.85011	2.49752e-20	1.84843e-18	35.3769
L1CAM	0.755295	4.23753	3.191	0.00154834	0.00500118	-2.23136
CDH7	0.755397	0.762654	5.62519	3.84169e-08	4.22751e-07	7.86185
CKS1B	0.756124	9.64377	8.20079	4.80035e-15	2.12095e-13	23.3953
WNT16	0.756139	2.3606	3.79994	0.000171116	0.000732983	-0.181174
GPRIN1	0.757589	7.47285	6.31602	8.29284e-10	1.35575e-08	11.5882
MCF2L2	0.757819	3.92517	6.54743	2.13022e-10	3.97375e-09	12.9131
PCDH7	0.758489	8.20319	4.10159	5.12592e-05	0.000253282	0.956042
CDCA7	0.758575	8.45567	4.95074	1.16018e-06	8.91487e-06	4.57285
FER1L4	0.761033	7.13592	3.50493	0.000517127	0.00191954	-1.21594
HAP1	0.76208	3.10782	4.20811	3.28964e-05	0.000172131	1.37648
C2CD4A	0.762557	7.11827	3.54023	0.000454762	0.00171538	-1.09619
PITX2	0.764951	5.1068	2.447	0.0149045	0.0351053	-4.27585
NPTX2	0.76509	5.36855	3.41761	0.000707454	0.00252016	-1.50732
SFRP2	0.76533	10.4933	3.5041	0.000518693	0.00192396	-1.21875
B3GNT5	0.766115	9.75228	8.13351	7.65664e-15	3.25661e-13	22.9365
MYO18B	0.766405	1.50008	3.92465	0.000104904	0.00047707	0.27939
CCDC99	0.768124	7.81459	10.8571	8.21817e-24	7.90989e-22	43.2939
DDX12	0.769064	6.42275	7.05241	9.70024e-12	2.34787e-10	15.9311
TMEM74	0.770072	2.45225	4.53487	7.96987e-06	4.95422e-05	2.7263
SMC2	0.77351	8.97217	11.3096	1.98158e-25	2.17242e-23	46.9747
IL6	0.773598	6.40799	4.22398	3.07698e-05	0.00016279	1.43991
LAMA1	0.773707	5.01292	3.98329	8.29761e-05	0.000387228	0.500629
PTPRH	0.77372	7.00858	2.94798	0.00341709	0.0099142	-2.95572
DSC3	0.773924	3.58871	3.12184	0.0019495	0.00609901	-2.44303
FIGN	0.775309	5.21671	5.74389	2.03631e-08	2.376e-07	8.47702
CTHRC1	0.775389	10.0333	5.09659	5.71701e-07	4.75668e-06	5.25372
SAA1	0.775904	6.2721	2.7572	0.00614083	0.0164588	-3.48612
GRM4	0.776171	2.20356	3.83885	0.000147092	0.000641741	-0.0389392
GALNT14	0.776197	7.65016	3.36466	0.000852836	0.00296289	-1.68066
MMP1	0.777727	8.92828	3.01688	0.00274413	0.00821876	-2.75588
TM4SF20	0.777796	0.903236	3.69869	0.00025217	0.00102942	-0.545024
CHRNA5	0.7809	6.48324	4.28908	2.33381e-05	0.000127486	1.70253
FGF11	0.782161	7.32635	4.85921	1.79382e-06	1.31106e-05	4.15429
NMU	0.782761	4.84765	2.83109	0.00491164	0.0135541	-3.2847
FANCD2	0.783065	8.07449	10.7862	1.46439e-23	1.37084e-21	42.7232
MAT1A	0.783314	4.3447	3.30888	0.00103577	0.00352555	-1.86054
SLC5A11	0.783651	1.38286	5.0332	7.79153e-07	6.26163e-06	4.95571
IGLON5	0.783687	3.05075	5.31515	1.92024e-07	1.80643e-06	6.30571
HIST1H3B	0.784458	0.875975	8.30412	2.33195e-15	1.07191e-13	24.1049
S100A8	0.785355	7.93651	3.70252	0.000248538	0.00101682	-0.531433
C1orf112	0.785421	7.58449	10.8419	9.30432e-24	8.872e-22	43.1712
CALML3	0.785526	1.92733	2.96725	0.00321508	0.00941067	-2.90027
TMEM171	0.786255	3.88101	3.73838	0.000216829	0.00090185	-0.403468
LOC339674	0.786289	1.7361	6.2871	9.80303e-10	1.57625e-08	11.4253
DONSON	0.787677	8.02957	11.555	2.55619e-26	2.89528e-24	48.9991
OGDHL	0.788693	3.79656	2.94266	0.0034748	0.0100674	-2.97095
LOC100132354	0.788945	1.24532	5.34436	1.65513e-07	1.58043e-06	6.44917
FSCN1	0.789565	10.6785	5.70459	2.51547e-08	2.86977e-07	8.27215
DBF4	0.79102	7.97008	10.3117	6.64288e-22	5.536e-20	38.9562
MYBL1	0.791025	6.81012	6.48871	3.01786e-10	5.44624e-09	12.5734
MARK1	0.792387	6.88363	4.52008	8.51362e-06	5.25399e-05	2.66328
PRDM13	0.792627	0.99275	4.76494	2.79077e-06	1.94803e-05	3.73034
SAA2	0.792661	5.43847	2.75062	0.00626289	0.0167141	-3.50383
CAMK2N2	0.793015	3.7653	4.69012	3.94386e-06	2.64312e-05	3.39902
MPP6	0.793225	6.4958	6.61972	1.38295e-10	2.67723e-09	13.3346
SP6	0.793444	6.23319	5.11128	5.31877e-07	4.46703e-06	5.32325
GJB2	0.79398	8.63867	3.87458	0.000127875	0.000568545	0.0928279
CARD14	0.794467	6.62033	4.24611	2.80204e-05	0.000149791	1.52879
CLDN10	0.794484	6.47236	2.23373	0.0261427	0.0565052	-4.76604
ANKLE1	0.794733	4.02619	5.61643	4.02443e-08	4.40731e-07	7.81684
PRTFDC1	0.795934	7.22224	7.60421	2.75886e-13	9.16684e-12	19.418
AGXT2L1	0.79944	1.8006	2.88197	0.00420015	0.0118491	-3.14307
GAD1	0.799726	4.59713	3.47098	0.000584588	0.00213402	-1.33005
GPR37L1	0.800538	2.59481	5.64665	3.4278e-08	3.80679e-07	7.97227
BRI3BP	0.80079	6.8591	10.601	6.55398e-23	5.89312e-21	41.243
SLC5A12	0.803059	2.43051	3.55391	0.000432554	0.00164066	-1.0495
MPP2	0.803202	5.45672	5.05511	7.00331e-07	5.69967e-06	5.05835
SPP1	0.803411	12.4013	3.49348	0.000539009	0.00198781	-1.25452
QPRT	0.803824	8.94877	4.15627	4.08696e-05	0.000208114	1.17063
GZMB	0.803896	6.97074	4.47577	1.03647e-05	6.20038e-05	2.47552
PRKAA2	0.804144	7.48029	4.64956	4.74834e-06	3.11706e-05	3.22135
NAMPT	0.804754	11.9717	6.50613	2.72226e-10	4.9785e-09	12.6739
HEPHL1	0.805071	1.59916	4.60781	5.74039e-06	3.68222e-05	3.03987
AGMAT	0.805535	5.51593	6.34109	7.16988e-10	1.18869e-08	11.7299
GBX2	0.806212	0.937417	6.01597	4.57377e-09	6.25947e-08	9.92679
TUBB4	0.807927	6.55979	6.18549	1.75648e-09	2.62843e-08	10.8575
CPT1C	0.808288	5.64567	5.41397	1.15876e-07	1.14762e-06	6.79363
IGSF1	0.808411	3.34496	3.69374	0.000256939	0.00104493	-0.56258
C15orf48	0.808741	9.24517	3.87195	0.000129202	0.000573288	0.0831063
DUSP5P	0.80966	2.73557	4.26589	2.57636e-05	0.000138995	1.60856
C17orf96	0.809675	7.13853	7.59253	2.98049e-13	9.85533e-12	19.3423
LRP4	0.813056	7.18321	4.63815	5.00165e-06	3.26692e-05	3.17162
SLC30A10	0.813182	0.77525	4.98092	1.00347e-06	7.8191e-06	4.71236
HIST1H2BO	0.813446	1.5781	6.75584	6.07395e-11	1.27193e-09	14.1379
MYH16	0.820981	1.38625	5.50437	7.25349e-08	7.47631e-07	7.24661
UGT1A9	0.821917	2.41607	2.45659	0.0145196	0.0343369	-4.25281
ODZ3	0.822906	6.21488	4.7147	3.522e-06	2.38614e-05	3.50736
IL8	0.823656	9.14959	4.31872	2.05553e-05	0.000113893	1.82326
WBSCR28	0.825648	2.04727	5.07406	6.3842e-07	5.24369e-06	5.14744
LOC286467	0.826323	2.82952	4.33338	1.92985e-05	0.000107686	1.88328
C16orf75	0.828133	8.09983	9.50575	3.5236e-19	2.41597e-17	32.7667
KCNMB4	0.828287	7.08092	4.81794	2.17867e-06	1.55844e-05	3.96777
GINS3	0.829001	7.29159	11.0748	1.38177e-24	1.40934e-22	45.0555
FAM101A	0.831481	5.70119	3.97451	8.59576e-05	0.000399857	0.467302
LIN28A	0.832787	0.623206	4.85752	1.80822e-06	1.32016e-05	4.14662
ZNF488	0.834203	2.59312	4.32036	2.04107e-05	0.000113275	1.82998
CPA4	0.836287	1.88883	4.53036	8.13197e-06	5.04275e-05	2.70708
LYPD6B	0.836397	5.4719	3.14584	0.0018005	0.00569629	-2.37005
SEMA5B	0.837982	4.92756	5.35828	1.5417e-07	1.48736e-06	6.51774
MAST1	0.838155	4.45981	5.12695	4.92365e-07	4.16762e-06	5.39761
ENPP1	0.839339	6.41203	5.35938	1.5331e-07	1.48046e-06	6.52314
LY6K	0.839507	6.19014	2.59497	0.00986472	0.0246871	-3.91043
MT1G	0.839725	5.50229	4.44859	1.16853e-05	6.91572e-05	2.36114
LOC100131726	0.840263	4.14181	4.35473	1.75994e-05	9.92311e-05	1.97099
SOHLH1	0.840928	0.605384	6.52845	2.38464e-10	4.42021e-09	12.803
DLX6	0.840985	2.15279	3.39207	0.000774418	0.00272602	-1.59125
HOXD10	0.841843	2.39358	3.94163	9.80468e-05	0.000449608	0.343135
LMNB2	0.842707	10.5339	12.0026	5.81187e-28	7.44683e-26	52.7405
SYCE2	0.842753	2.84901	6.97485	1.57582e-11	3.64214e-10	15.4565
FLJ22536	0.842935	4.23822	5.16981	3.98285e-07	3.45692e-06	5.60193
NETO1	0.842943	2.82083	3.88053	0.000124915	0.000556109	0.114879
FAM171A2	0.843547	5.90091	5.20142	3.40307e-07	3.00847e-06	5.75359
SNCG	0.844386	7.58091	3.77947	0.000185198	0.000785099	-0.255463
LRRIQ4	0.844497	2.16867	5.26152	2.51808e-07	2.30159e-06	6.0441
FGF12	0.84587	4.11423	3.90672	0.000112639	0.000507517	0.212333
BAI2	0.845924	6.31308	5.39258	1.29342e-07	1.2651e-06	6.68738
DSP	0.846349	12.4003	5.0246	8.12393e-07	6.49312e-06	4.91552
LILRA3	0.846451	3.41774	4.58793	6.28009e-06	3.98725e-05	2.95396
RNASEH2A	0.846517	8.6898	11.2956	2.22651e-25	2.4024e-23	46.8596
TRAIP	0.847592	6.41269	10.2877	8.04008e-22	6.64636e-20	38.7677
NFKBIL2	0.84798	8.44042	9.20152	3.49352e-18	2.17692e-16	30.5058
GAL3ST2	0.851187	1.60575	5.35171	1.59428e-07	1.5316e-06	6.48535
C15orf23	0.852228	8.15576	10.3017	7.19328e-22	5.97042e-20	38.8776
FKBP10	0.852232	10.8971	6.1924	1.68856e-09	2.53978e-08	10.8959
SYT5	0.854862	2.24955	3.81631	0.000160586	0.000691925	-0.121479
FSTL5	0.854886	1.22404	3.84789	0.000141986	0.000622508	-0.00569646
DSCR8	0.855963	0.768544	4.30678	2.16353e-05	0.000119169	1.77456
TFF1	0.856163	4.28016	1.98752	0.0476573	0.0938361	-5.27789
C18orf56	0.856578	3.51922	6.85487	3.31266e-11	7.24019e-10	14.7302
CDCA4	0.85689	8.61111	10.9764	3.10063e-24	3.08573e-22	44.2569
HEPACAM2	0.857428	2.07325	3.45322	0.00062307	0.00225801	-1.38933
CENPO	0.85894	7.06607	12.4904	8.82178e-30	1.23031e-27	56.8829
HOXA13	0.859651	1.13709	4.29126	2.3122e-05	0.000126372	1.71138
MUC13	0.860474	6.61121	2.04677	0.0414397	0.0833796	-5.16003
KYNU	0.860586	8.1142	4.11616	4.82675e-05	0.000240119	1.01299
ADAMTS5	0.860953	6.47093	5.83764	1.22455e-08	1.50597e-07	8.97036
CALB1	0.861229	1.42768	3.63454	0.000320973	0.00126482	-0.770854
FLNC	0.861634	7.88275	4.24166	2.85531e-05	0.00015236	1.51091
FAM131C	0.861721	2.01652	5.33375	1.74705e-07	1.65893e-06	6.39697
C3orf67	0.861961	5.31242	6.04778	3.8277e-09	5.30572e-08	10.0999
KIR2DL4	0.862764	2.5216	4.75802	2.88197e-06	2.00079e-05	3.69952
CHEK2	0.863303	7.89457	10.0597	4.86327e-21	3.72022e-19	36.9913
C17orf104	0.863344	4.2244	4.35907	1.72721e-05	9.75638e-05	1.98886
MCM7	0.863418	11.1283	11.6736	9.42912e-27	1.09833e-24	49.9851
CNIH2	0.863421	3.90052	6.20284	1.59083e-09	2.41941e-08	10.9539
SULF1	0.863821	11.1377	5.46791	8.76827e-08	8.88573e-07	7.06317
CCDC34	0.865479	7.8191	9.44675	5.5165e-19	3.69587e-17	32.3248
GABRQ	0.866968	0.756301	6.46815	3.40738e-10	6.05326e-09	12.455
TPTE	0.867539	1.31182	4.49191	9.64974e-06	5.84257e-05	2.54372
WASF1	0.867872	7.17024	8.07983	1.10936e-14	4.63198e-13	22.5723
PI15	0.868408	6.16838	4.93589	1.24572e-06	9.49742e-06	4.50449
MAGEA8	0.871795	1.18826	3.77056	0.000191662	0.000809825	-0.287682
TFAP2A	0.872956	7.36441	4.5864	6.32352e-06	4.01233e-05	2.94738
FANCA	0.873401	8.42446	10.1577	2.24917e-21	1.78032e-19	37.7523
PRIM1	0.873804	7.17518	9.47243	4.53959e-19	3.0919e-17	32.5169
SLC15A1	0.874263	4.10024	2.96068	0.00328271	0.00957735	-2.91922
RAD54B	0.875303	6.6498	9.4362	5.97546e-19	3.99032e-17	32.246
AKR1C4	0.875801	1.44187	3.58239	0.000389527	0.00149293	-0.951728
WT1	0.877159	3.01432	4.21627	3.17866e-05	0.000167134	1.40905
GPR97	0.878439	4.50832	5.20967	3.26572e-07	2.90458e-06	5.79332
TCF19	0.87864	8.88955	10.8133	1.17418e-23	1.1093e-21	42.9414
DPF1	0.87875	2.01368	5.41019	1.1815e-07	1.16732e-06	6.77485
C12orf34	0.879515	5.84808	7.19094	4.03914e-12	1.04422e-10	16.7884
RNF183	0.880294	3.88029	3.43402	0.000667311	0.00239799	-1.45308
CENPN	0.880486	8.26599	11.7815	3.79379e-27	4.54833e-25	50.8853
C6orf176	0.880882	2.98797	2.32617	0.0205897	0.0460716	-4.55889
S100P	0.881283	10.0226	2.422	0.0159513	0.037178	-4.33555
FBXO43	0.881457	3.56858	7.69514	1.50767e-13	5.30168e-12	20.0107
RBL1	0.881458	7.11025	10.0724	4.40303e-21	3.39348e-19	37.0894
ERO1L	0.881907	11.1795	8.07173	1.17299e-14	4.84827e-13	22.5175
DUSP9	0.884461	3.73104	3.62694	0.000330198	0.00129632	-0.797349
CDX2	0.885545	1.917	3.42957	0.000677975	0.00242912	-1.4678
CHAF1A	0.886877	8.41717	13.2296	1.38382e-32	2.38401e-30	63.2728
HOXA1	0.89159	4.15388	4.77763	2.63068e-06	1.84507e-05	3.78697
MGAT5B	0.892689	3.71783	4.41617	1.34715e-05	7.84599e-05	2.22555
KRT16	0.893936	5.45917	2.72282	0.00680254	0.0179333	-3.5781
FOXD1	0.89491	2.94548	4.20308	3.35997e-05	0.000175283	1.3564
PTTG3P	0.895369	2.05822	7.71302	1.33798e-13	4.76693e-12	20.1278
NPFFR2	0.895504	1.66834	4.03765	6.65955e-05	0.000320036	0.708405
KHDC1L	0.895696	1.62099	3.99588	7.88737e-05	0.000370529	0.54851
ALDH3B2	0.898007	7.11452	4.53783	7.86512e-06	4.89504e-05	2.73894
DBF4B	0.89804	7.22673	11.6038	1.69607e-26	1.95343e-24	49.4047
HOXB7	0.898164	6.97585	4.61954	5.44301e-06	3.51538e-05	3.09074
ADAMTS20	0.899043	1.05227	5.06466	6.68424e-07	5.46072e-06	5.10323
LYPD3	0.901684	7.37978	4.17585	3.76626e-05	0.00019366	1.24812
F7	0.902706	2.57387	4.07341	5.75503e-05	0.000280713	0.846471
WDR67	0.904436	7.22118	10.7002	2.94113e-23	2.72834e-21	42.0344
FSD1	0.905351	2.60449	5.43522	1.03848e-07	1.03651e-06	6.89956
POC1A	0.90557	7.48805	11.5932	1.85456e-26	2.12404e-24	49.3164
KLK14	0.90585	2.2974	3.2151	0.00142753	0.00466536	-2.15658
IL11	0.906099	4.0514	5.31151	1.95605e-07	1.8378e-06	6.28787
G6PD	0.906711	11.2325	6.89751	2.54667e-11	5.66876e-10	14.9872
BEND6	0.910763	5.09653	5.9906	5.26889e-09	7.08777e-08	9.7893
PAPL	0.911014	1.33395	5.05882	6.8776e-07	5.61296e-06	5.07578
[truncated: 484 more rows]
